# Supplementary material for: A Cavity‐Tailored Metal‐Organic Cage Entraps Gases Selectively in Solution and the Amorphous Solid State
Source: Angew Chem Int Ed Engl. 2021 May 4;60(21):11789–92. doi: 10.1002/anie.202102095 (PMC8251750; doi:10.1002/anie.202102095)
Supplement: Supplementary file 2 — Supplementary [file ANIE-60-11789-s002.cif]

 
data_jnb223_sq

# start Validation Reply Form
_vrf_THETM01_jnb223_sq
;
PROBLEM: The value of sine(theta_max)/wavelength is less than 0.550
RESPONSE: The crystals were weakly diffracting and few reflections 
at greater than 1.15 A resolution were observed hence the data were
trimmed accordingly.
;
_vrf_PLAT088_jnb223_sq
;
PROBLEM: Poor Data / Parameter Ratio ....................       7.43 Note  
RESPONSE: The low data to paramater ratio results from the limited resolution of 
the data.
;
_vrf_PLAT341_jnb223_sq
;
PROBLEM: Low Bond Precision on  C-C Bonds ...............    0.01602 Ang.  
RESPONSE: The low bond precision arises from the limited resolution of 
the data and high levels of disorder within the anions.
;
# end Validation Reply Form
 
_audit_creation_method            'SHELXL-2018/3'
_shelx_SHELXL_version_number      '2018/3'
_chemical_name_systematic         ?
_chemical_name_common             ?
_chemical_melting_point           ?
_chemical_formula_moiety          
;
'C300 H264 N24 Zn4, 8(C2 F6 N O4 S2), 2(C2 H3 N)'
;
_chemical_formula_sum
 'C320 H270 F48 N34 O32 S16 Zn4' 
_chemical_formula_weight          6790.12

loop_
 _atom_type_symbol
 _atom_type_description
 _atom_type_scat_dispersion_real
 _atom_type_scat_dispersion_imag
 _atom_type_scat_source
 'C'  'C'   0.0181   0.0091
 'International Tables Vol C Tables 4.2.6.8 and 6.1.1.4'
 'H'  'H'   0.0000   0.0000
 'International Tables Vol C Tables 4.2.6.8 and 6.1.1.4'
 'N'  'N'   0.0311   0.0180
 'International Tables Vol C Tables 4.2.6.8 and 6.1.1.4'
 'O'  'O'   0.0492   0.0322
 'International Tables Vol C Tables 4.2.6.8 and 6.1.1.4'
 'F'  'F'   0.0727   0.0534
 'International Tables Vol C Tables 4.2.6.8 and 6.1.1.4'
 'S'  'S'   0.3331   0.5567
 'International Tables Vol C Tables 4.2.6.8 and 6.1.1.4'
 'Zn'  'Zn'  -1.5491   0.6778
 'International Tables Vol C Tables 4.2.6.8 and 6.1.1.4'
 
_space_group_crystal_system       triclinic
_space_group_IT_number            2
_space_group_name_H-M_alt         'P -1'
_space_group_name_Hall            '-P 1'
 
_shelx_space_group_comment
;
The symmetry employed for this shelxl refinement is uniquely defined
by the following loop, which should always be used as a source of
symmetry information in preference to the above space-group names.
They are only intended as comments.
;
 
loop_
 _space_group_symop_operation_xyz
 'x, y, z'
 '-x, -y, -z'
 
_cell_length_a                    21.6772(12)
_cell_length_b                    28.3510(16)
_cell_length_c                    37.125(2)
_cell_angle_alpha                 102.949(2)
_cell_angle_beta                  95.153(3)
_cell_angle_gamma                 99.154(3)
_cell_volume                      21765(2)
_cell_formula_units_Z             2
_cell_measurement_temperature     180(2)
_cell_measurement_reflns_used     9917  
_cell_measurement_theta_min       4.554
_cell_measurement_theta_max       89.194
 
_exptl_crystal_description        block
_exptl_crystal_colour             yellow
_exptl_crystal_density_meas       ?
_exptl_crystal_density_method     ?
_exptl_crystal_density_diffrn     1.036          
_exptl_crystal_F_000              6984
_exptl_transmission_factor_min    ?
_exptl_transmission_factor_max    ?
_exptl_crystal_size_max           0.210
_exptl_crystal_size_mid           0.120
_exptl_crystal_size_min           0.080
_exptl_absorpt_coefficient_mu     1.591
_shelx_estimated_absorpt_T_min    0.731
_shelx_estimated_absorpt_T_max    0.883
_exptl_absorpt_correction_type    'multi-scan'
_exptl_absorpt_correction_T_min   0.5665  
_exptl_absorpt_correction_T_max   0.7488
_exptl_absorpt_process_details    SADABS
_exptl_absorpt_special_details    ?
_diffrn_ambient_temperature       180(2)
_diffrn_radiation_wavelength      1.54178
_diffrn_radiation_type            CuK\a
_diffrn_radiation_source         'sealed tube'
_diffrn_radiation_monochromator  'graphite'
_diffrn_measurement_device_type  'Bruker APEX-II CCD'
_diffrn_measurement_method       '\f and \w scans'
_diffrn_detector_area_resol_mean  ?
_diffrn_reflns_number             67008
_diffrn_reflns_av_unetI/netI      0.0745
_diffrn_reflns_av_R_equivalents   0.0483
_diffrn_reflns_limit_h_min        -9
_diffrn_reflns_limit_h_max        18
_diffrn_reflns_limit_k_min        -24
_diffrn_reflns_limit_k_max        24
_diffrn_reflns_limit_l_min        -32
_diffrn_reflns_limit_l_max        32
_diffrn_reflns_theta_min          2.266
_diffrn_reflns_theta_max          42.093
_diffrn_reflns_theta_full         42.093
_diffrn_measured_fraction_theta_max   0.964
_diffrn_measured_fraction_theta_full  0.964
_diffrn_reflns_Laue_measured_fraction_max    0.964
_diffrn_reflns_Laue_measured_fraction_full   0.964
_diffrn_reflns_point_group_measured_fraction_max   0.964
_diffrn_reflns_point_group_measured_fraction_full  0.964
_reflns_number_total              28897
_reflns_number_gt                 19346
_reflns_threshold_expression      'I > 2\s(I)'
_reflns_Friedel_coverage          0.000
_reflns_Friedel_fraction_max      .
_reflns_Friedel_fraction_full     .
 
_reflns_special_details
;
 Reflections were merged by SHELXL according to the crystal
 class for the calculation of statistics and refinement.
 
 Structure factors included contributions from the .fab file.
 
 _reflns_Friedel_fraction is defined as the number of unique
 Friedel pairs measured divided by the number that would be
 possible theoretically, ignoring centric projections and
 systematic absences.
;
 
_computing_data_collection        'Bruker APEX3'
_computing_cell_refinement         'Bruker APEX3'
_computing_data_reduction          'Bruker APEX3'
_computing_structure_solution     'SHELXT 2014/5 (Sheldrick, 2014)'
_computing_structure_refinement 'SHELXL-2018/3 (Sheldrick, 2018)'
_computing_molecular_graphics     ?
_computing_publication_material   ?
_refine_special_details           ?
_refine_ls_structure_factor_coef  Fsqd
_refine_ls_matrix_type            full
_refine_ls_weighting_scheme       calc
_refine_ls_weighting_details
'w=1/[\s^2^(Fo^2^)+(0.1560P)^2^+137.1073P] where P=(Fo^2^+2Fc^2^)/3'
_atom_sites_solution_primary      ?
_atom_sites_solution_secondary    ?
_atom_sites_solution_hydrogens    geom
_refine_ls_hydrogen_treatment     constr
_refine_ls_extinction_method      none
_refine_ls_extinction_coef        .
_refine_ls_number_reflns          28897
_refine_ls_number_parameters      4033
_refine_ls_number_restraints      9180
_refine_ls_R_factor_all           0.1476
_refine_ls_R_factor_gt            0.1086
_refine_ls_wR_factor_ref          0.3213
_refine_ls_wR_factor_gt           0.2803
_refine_ls_goodness_of_fit_ref    1.046
_refine_ls_restrained_S_all       0.983
_refine_ls_shift/su_max           0.003
_refine_ls_shift/su_mean          0.000
 
loop_
 _atom_site_label
 _atom_site_type_symbol
 _atom_site_fract_x
 _atom_site_fract_y
 _atom_site_fract_z
 _atom_site_U_iso_or_equiv
 _atom_site_adp_type
 _atom_site_occupancy
 _atom_site_site_symmetry_order  
 _atom_site_calc_flag
 _atom_site_refinement_flags_posn
 _atom_site_refinement_flags_adp
 _atom_site_refinement_flags_occupancy
 _atom_site_disorder_assembly
 _atom_site_disorder_group
Zn1 Zn -0.06287(7) -0.09942(5) 0.09152(4) 0.0589(5) Uani 1 1 d . . . . .
Zn2 Zn 0.36293(8) 0.59162(6) 0.45840(4) 0.0692(5) Uani 1 1 d . . . . .
Zn3 Zn 0.89348(8) 0.01147(6) 0.31791(5) 0.0749(6) Uani 1 1 d . . . . .
Zn4 Zn 0.62309(9) 0.39583(6) -0.09609(4) 0.0850(6) Uani 1 1 d . . . . .
N1 N 0.4375(5) 0.6524(3) 0.4914(3) 0.074(3) Uani 1 1 d D U . . .
N2 N 0.4419(4) 0.5555(3) 0.4703(2) 0.062(3) Uani 1 1 d D U . . .
N3 N -0.0728(4) -0.0309(3) 0.1326(2) 0.058(3) Uani 1 1 d D U . . .
N4 N -0.1548(4) -0.0872(3) 0.0757(2) 0.056(2) Uani 1 1 d D U . . .
N5 N 0.7998(4) -0.0295(4) 0.2929(3) 0.076(3) Uani 1 1 d D U . . .
N6 N 0.9114(5) -0.0593(4) 0.2895(3) 0.082(3) Uani 1 1 d D U . . .
C1 C 0.4373(6) 0.7006(4) 0.5024(4) 0.089(4) Uani 1 1 d D U . . .
H1 H 0.398796 0.711432 0.497578 0.107 Uiso 1 1 calc R U . . .
C2 C 0.4887(6) 0.7353(5) 0.5201(4) 0.091(4) Uani 1 1 d D U . . .
H2 H 0.485491 0.769080 0.527682 0.109 Uiso 1 1 calc R U . . .
C3 C 0.5455(6) 0.7202(4) 0.5267(4) 0.085(4) Uani 1 1 d D U . . .
H3 H 0.582244 0.743571 0.538332 0.102 Uiso 1 1 calc R U . . .
C4 C 0.5480(6) 0.6707(4) 0.5163(3) 0.072(3) Uani 1 1 d D U . . .
H4 H 0.586043 0.659090 0.520840 0.086 Uiso 1 1 calc R U . . .
C5 C 0.4933(6) 0.6387(4) 0.4990(3) 0.071(3) Uani 1 1 d D U . . .
C6 C 0.4927(5) 0.5852(4) 0.4872(3) 0.061(3) Uani 1 1 d D U . . .
H6 H 0.529905 0.572678 0.491996 0.073 Uiso 1 1 calc R U . . .
C7 C 0.4461(5) 0.5046(4) 0.4572(3) 0.061(3) Uani 1 1 d D U . . .
C8 C 0.4983(5) 0.4905(4) 0.4415(3) 0.058(3) Uani 1 1 d D U . . .
H8 H 0.535267 0.514323 0.443004 0.070 Uiso 1 1 calc R U . . .
C9 C 0.4963(5) 0.4425(4) 0.4239(3) 0.058(3) Uani 1 1 d D U . . .
H9 H 0.532424 0.433594 0.413329 0.070 Uiso 1 1 calc R U . . .
C10 C 0.4442(5) 0.4062(3) 0.4208(3) 0.057(3) Uani 1 1 d D U . . .
C11 C 0.3937(5) 0.4202(4) 0.4383(3) 0.058(3) Uani 1 1 d D U . . .
H11 H 0.357395 0.396214 0.437814 0.070 Uiso 1 1 calc R U . . .
C12 C 0.3958(5) 0.4680(4) 0.4563(3) 0.063(3) Uani 1 1 d D U . . .
H12 H 0.361136 0.476416 0.468636 0.075 Uiso 1 1 calc R U . . .
C13 C 0.4395(5) 0.3554(3) 0.3987(3) 0.054(3) Uani 1 1 d D U . . .
C14 C 0.3827(5) 0.3277(3) 0.3779(3) 0.056(3) Uani 1 1 d D U . . .
H14 H 0.345659 0.341661 0.377945 0.067 Uiso 1 1 calc R U . . .
C15 C 0.3807(4) 0.2803(3) 0.3575(3) 0.049(3) Uani 1 1 d D U . . .
C16 C 0.3236(4) 0.2478(3) 0.3327(2) 0.049(2) Uani 1 1 d D U . . .
C17 C 0.3502(4) 0.2013(3) 0.3174(3) 0.046(3) Uani 1 1 d D U . . .
C18 C 0.3198(4) 0.1566(3) 0.2939(3) 0.047(3) Uani 1 1 d D U . . .
C19 C 0.2542(4) 0.1382(3) 0.2744(3) 0.049(3) Uani 1 1 d D U . . .
C20 C 0.2010(4) 0.1600(3) 0.2707(3) 0.051(3) Uani 1 1 d D U . . .
H20 H 0.202748 0.193120 0.283808 0.061 Uiso 1 1 calc R U . . .
C21 C 0.1473(5) 0.1348(4) 0.2488(3) 0.056(3) Uani 1 1 d D U . . .
H21 H 0.113577 0.151586 0.245118 0.067 Uiso 1 1 calc R U . . .
C22 C 0.1402(5) 0.0857(4) 0.2318(3) 0.056(3) Uani 1 1 d D U . . .
C23 C 0.1924(5) 0.0628(4) 0.2358(3) 0.060(3) Uani 1 1 d D U . . .
H23 H 0.189275 0.028967 0.224001 0.072 Uiso 1 1 calc R U . . .
C24 C 0.2477(4) 0.0886(3) 0.2565(3) 0.052(3) Uani 1 1 d D U . . .
C25 C 0.3099(4) 0.0707(3) 0.2616(3) 0.054(2) Uani 1 1 d D U . . .
C26 C 0.3529(4) 0.1163(3) 0.2856(3) 0.050(3) Uani 1 1 d D U . . .
C27 C 0.4162(4) 0.1230(3) 0.2993(3) 0.047(3) Uani 1 1 d D U . . .
C28 C 0.4630(4) 0.0891(3) 0.2948(3) 0.050(3) Uani 1 1 d D U . . .
C29 C 0.4614(4) 0.0401(3) 0.2773(3) 0.055(3) Uani 1 1 d D U . . .
H29 H 0.422029 0.020311 0.265626 0.066 Uiso 1 1 calc R U . . .
C30 C 0.5136(5) 0.0190(4) 0.2762(3) 0.064(3) Uani 1 1 d D U . . .
H30 H 0.510402 -0.014309 0.263076 0.077 Uiso 1 1 calc R U . . .
C31 C 0.5719(5) 0.0462(4) 0.2942(3) 0.066(3) Uani 1 1 d D U . . .
C32 C 0.5740(5) 0.0954(4) 0.3134(3) 0.069(3) Uani 1 1 d D U . . .
H32 H 0.612989 0.114690 0.326125 0.083 Uiso 1 1 calc R U . . .
C33 C 0.5204(5) 0.1163(3) 0.3141(3) 0.060(3) Uani 1 1 d D U . . .
C34 C 0.5169(4) 0.1675(3) 0.3345(3) 0.056(3) Uani 1 1 d D U . . .
C35 C 0.4479(4) 0.1689(3) 0.3233(3) 0.049(3) Uani 1 1 d D U . . .
C36 C 0.4145(4) 0.2077(3) 0.3318(3) 0.046(3) Uani 1 1 d D U . . .
C37 C 0.4344(4) 0.2581(3) 0.3563(3) 0.044(3) Uani 1 1 d D U . . .
C38 C 0.4893(5) 0.2856(3) 0.3782(3) 0.059(3) Uani 1 1 d D U . . .
H38 H 0.525496 0.270801 0.379672 0.071 Uiso 1 1 calc R U . . .
C39 C 0.4928(5) 0.3325(4) 0.3976(3) 0.057(3) Uani 1 1 d D U . . .
H39 H 0.532129 0.350614 0.410850 0.068 Uiso 1 1 calc R U . . .
C40 C 0.0810(5) 0.0566(4) 0.2092(3) 0.052(3) Uani 1 1 d D U . . .
C41 C 0.0451(5) 0.0776(4) 0.1866(3) 0.059(3) Uani 1 1 d D U . . .
H41 H 0.056739 0.111574 0.187335 0.071 Uiso 1 1 calc R U . . .
C42 C -0.0079(5) 0.0495(4) 0.1628(3) 0.057(3) Uani 1 1 d D U . . .
H42 H -0.031954 0.064503 0.147473 0.068 Uiso 1 1 calc R U . . .
C43 C -0.0256(5) 0.0000(4) 0.1612(3) 0.056(3) Uani 1 1 d D U . . .
C44 C 0.0092(5) -0.0208(4) 0.1843(3) 0.061(3) Uani 1 1 d D U . . .
H44 H -0.002162 -0.054875 0.183449 0.073 Uiso 1 1 calc R U . . .
C45 C 0.0600(5) 0.0074(4) 0.2086(3) 0.060(3) Uani 1 1 d D U . . .
H45 H 0.081545 -0.007111 0.225512 0.071 Uiso 1 1 calc R U . . .
C46 C -0.1241(5) -0.0162(4) 0.1264(3) 0.061(3) Uani 1 1 d D U . . .
H46 H -0.131532 0.013801 0.141232 0.074 Uiso 1 1 calc R U . . .
C47 C -0.1720(5) -0.0463(4) 0.0958(3) 0.060(3) Uani 1 1 d D U . . .
C48 C -0.2305(5) -0.0352(4) 0.0895(3) 0.071(4) Uani 1 1 d D U . . .
H48 H -0.240982 -0.006345 0.104340 0.085 Uiso 1 1 calc R U . . .
C49 C -0.2740(5) -0.0660(5) 0.0617(3) 0.076(4) Uani 1 1 d D U . . .
H49 H -0.314180 -0.058010 0.056276 0.092 Uiso 1 1 calc R U . . .
C50 C -0.2588(5) -0.1083(5) 0.0417(3) 0.078(4) Uani 1 1 d D U . . .
H50 H -0.289101 -0.130850 0.023139 0.094 Uiso 1 1 calc R U . . .
C51 C -0.1989(5) -0.1180(4) 0.0487(3) 0.070(3) Uani 1 1 d D U . . .
H51 H -0.188188 -0.146943 0.034238 0.084 Uiso 1 1 calc R U . . .
C52 C 0.6290(5) 0.0243(4) 0.2929(4) 0.079(4) Uani 1 1 d D U . . .
C53 C 0.6852(5) 0.0528(4) 0.2858(4) 0.083(4) Uani 1 1 d D U . . .
H53 H 0.684837 0.084513 0.281493 0.100 Uiso 1 1 calc R U . . .
C54 C 0.7402(5) 0.0336(4) 0.2854(3) 0.086(4) Uani 1 1 d D U . . .
H54 H 0.777598 0.052152 0.280506 0.103 Uiso 1 1 calc R U . . .
C55 C 0.7408(5) -0.0129(4) 0.2920(4) 0.081(4) Uani 1 1 d D U . . .
C56 C 0.6869(6) -0.0401(5) 0.2978(5) 0.121(5) Uani 1 1 d D U . . .
H56 H 0.687214 -0.071954 0.301973 0.145 Uiso 1 1 calc R U . . .
C57 C 0.6307(6) -0.0216(5) 0.2976(5) 0.107(5) Uani 1 1 d D U . . .
H57 H 0.593057 -0.041562 0.300821 0.128 Uiso 1 1 calc R U . . .
C58 C 0.8003(6) -0.0745(4) 0.2788(4) 0.079(4) Uani 1 1 d D U . . .
H58 H 0.761425 -0.096789 0.270634 0.095 Uiso 1 1 calc R U . . .
C59 C 0.8587(6) -0.0928(4) 0.2749(4) 0.080(4) Uani 1 1 d D U . . .
C60 C 0.8595(6) -0.1404(4) 0.2569(4) 0.097(4) Uani 1 1 d D U . . .
H60 H 0.821713 -0.163454 0.246922 0.116 Uiso 1 1 calc R U . . .
C61 C 0.9192(7) -0.1537(5) 0.2539(5) 0.122(6) Uani 1 1 d D U . . .
H61 H 0.922247 -0.186624 0.242582 0.146 Uiso 1 1 calc R U . . .
C62 C 0.9717(7) -0.1197(5) 0.2671(5) 0.132(6) Uani 1 1 d D U . . .
H62 H 1.011946 -0.128160 0.264098 0.158 Uiso 1 1 calc R U . . .
C63 C 0.9669(6) -0.0736(5) 0.2846(4) 0.104(5) Uani 1 1 d D U . . .
H63 H 1.004529 -0.050004 0.293847 0.125 Uiso 1 1 calc R U . . .
C64 C 0.2712(5) 0.2377(4) 0.3569(3) 0.059(3) Uani 1 1 d D U . . .
H64A H 0.260094 0.269612 0.368795 0.071 Uiso 1 1 calc R U . . .
H64B H 0.233378 0.217673 0.340255 0.071 Uiso 1 1 calc R U . . .
C65 C 0.2865(6) 0.2118(5) 0.3870(3) 0.082(4) Uani 1 1 d D U . . .
H65A H 0.289121 0.177630 0.375501 0.123 Uiso 1 1 calc R U . . .
H65B H 0.253387 0.212314 0.403267 0.123 Uiso 1 1 calc R U . . .
H65C H 0.327029 0.228677 0.401657 0.123 Uiso 1 1 calc R U . . .
C66 C 0.3037(5) 0.2746(4) 0.3027(3) 0.059(3) Uani 1 1 d D U . . .
H66A H 0.263906 0.255151 0.287829 0.071 Uiso 1 1 calc R U . . .
H66B H 0.294783 0.306897 0.315536 0.071 Uiso 1 1 calc R U . . .
C67 C 0.3506(6) 0.2833(5) 0.2763(4) 0.095(4) Uani 1 1 d D U . . .
H67A H 0.364055 0.252255 0.265625 0.143 Uiso 1 1 calc R U . . .
H67B H 0.387336 0.307609 0.289871 0.143 Uiso 1 1 calc R U . . .
H67C H 0.331104 0.295531 0.256279 0.143 Uiso 1 1 calc R U . . .
C68 C 0.2981(5) 0.0293(4) 0.2836(3) 0.065(3) Uani 1 1 d D U . . .
H68A H 0.265251 0.002144 0.268350 0.078 Uiso 1 1 calc R U . . .
H68B H 0.337330 0.016071 0.286485 0.078 Uiso 1 1 calc R U . . .
C69 C 0.2781(7) 0.0449(5) 0.3216(3) 0.089(4) Uani 1 1 d D U . . .
H69A H 0.237826 0.056245 0.319202 0.134 Uiso 1 1 calc R U . . .
H69B H 0.310172 0.071720 0.337240 0.134 Uiso 1 1 calc R U . . .
H69C H 0.273146 0.016866 0.333160 0.134 Uiso 1 1 calc R U . . .
C70 C 0.3286(5) 0.0504(4) 0.2223(3) 0.059(3) Uani 1 1 d D U . . .
H70A H 0.367738 0.037077 0.225356 0.071 Uiso 1 1 calc R U . . .
H70B H 0.294954 0.022890 0.208316 0.071 Uiso 1 1 calc R U . . .
C71 C 0.3387(7) 0.0882(5) 0.2001(3) 0.098(5) Uani 1 1 d D U . . .
H71A H 0.346925 0.072493 0.175105 0.146 Uiso 1 1 calc R U . . .
H71B H 0.374923 0.113844 0.212478 0.146 Uiso 1 1 calc R U . . .
H71C H 0.301011 0.102901 0.198148 0.146 Uiso 1 1 calc R U . . .
C72 C 0.5319(5) 0.1705(4) 0.3769(3) 0.066(3) Uani 1 1 d D U . . .
H72A H 0.573259 0.160808 0.381352 0.079 Uiso 1 1 calc R U . . .
H72B H 0.535615 0.205193 0.390869 0.079 Uiso 1 1 calc R U . . .
C73 C 0.4832(7) 0.1386(5) 0.3921(4) 0.098(5) Uani 1 1 d D U . . .
H73A H 0.441510 0.146123 0.386100 0.148 Uiso 1 1 calc R U . . .
H73B H 0.493575 0.145023 0.419165 0.148 Uiso 1 1 calc R U . . .
H73C H 0.483111 0.103813 0.380751 0.148 Uiso 1 1 calc R U . . .
C74 C 0.5652(5) 0.2041(4) 0.3213(3) 0.070(3) Uani 1 1 d D U . . .
H74A H 0.564609 0.237801 0.336000 0.084 Uiso 1 1 calc R U . . .
H74B H 0.607713 0.197035 0.327058 0.084 Uiso 1 1 calc R U . . .
C75 C 0.5552(8) 0.2037(6) 0.2811(4) 0.122(6) Uani 1 1 d D U . . .
H75A H 0.553289 0.170245 0.266042 0.182 Uiso 1 1 calc R U . . .
H75B H 0.590122 0.226006 0.275193 0.182 Uiso 1 1 calc R U . . .
H75C H 0.515476 0.214639 0.275486 0.182 Uiso 1 1 calc R U . . .
N7 N -0.0973(5) -0.1484(4) 0.1251(3) 0.080(3) Uani 1 1 d D U . . .
N8 N 0.0238(4) -0.1132(3) 0.1178(3) 0.065(3) Uani 1 1 d D U . . .
N9 N 0.5376(5) 0.3445(3) -0.0993(3) 0.085(3) Uani 1 1 d D U . . .
N10 N 0.5590(5) 0.4143(3) -0.1380(2) 0.095(4) Uani 1 1 d D U . . .
N11 N 0.9221(4) 0.0465(4) 0.2739(2) 0.070(3) Uani 1 1 d D U . . .
N12 N 0.9925(5) 0.0422(4) 0.3356(3) 0.088(3) Uani 1 1 d D U . . .
C101 C -0.1566(6) -0.1674(5) 0.1285(4) 0.086(4) Uani 1 1 d D U . . .
H101 H -0.190160 -0.153740 0.119159 0.103 Uiso 1 1 calc R U . . .
C102 C -0.1704(7) -0.2058(6) 0.1448(5) 0.119(5) Uani 1 1 d D U . . .
H102 H -0.212982 -0.217952 0.147111 0.142 Uiso 1 1 calc R U . . .
C103 C -0.1228(7) -0.2271(6) 0.1581(5) 0.126(6) Uani 1 1 d D U . . .
H103 H -0.132418 -0.254322 0.168895 0.151 Uiso 1 1 calc R U . . .
C104 C -0.0610(6) -0.2081(5) 0.1555(4) 0.107(5) Uani 1 1 d D U . . .
H104 H -0.026890 -0.221133 0.164879 0.129 Uiso 1 1 calc R U . . .
C105 C -0.0514(5) -0.1692(4) 0.1385(3) 0.072(3) Uani 1 1 d D U . . .
C106 C 0.0138(5) -0.1479(4) 0.1349(3) 0.072(4) Uani 1 1 d D U . . .
H106 H 0.048221 -0.159775 0.145178 0.086 Uiso 1 1 calc R U . . .
C107 C 0.0875(5) -0.0931(4) 0.1159(3) 0.060(3) Uani 1 1 d D U . . .
C108 C 0.1040(5) -0.0425(4) 0.1186(3) 0.065(3) Uani 1 1 d D U . . .
H108 H 0.072315 -0.022820 0.120579 0.077 Uiso 1 1 calc R U . . .
C109 C 0.1653(5) -0.0210(4) 0.1184(3) 0.064(3) Uani 1 1 d D U . . .
H109 H 0.176385 0.013764 0.122440 0.077 Uiso 1 1 calc R U . . .
C110 C 0.2114(5) -0.0501(4) 0.1123(3) 0.061(3) Uani 1 1 d D U . . .
C111 C 0.1942(5) -0.1000(4) 0.1087(4) 0.081(4) Uani 1 1 d D U . . .
H111 H 0.225143 -0.120288 0.104961 0.097 Uiso 1 1 calc R U . . .
C112 C 0.1336(5) -0.1211(4) 0.1103(4) 0.080(4) Uani 1 1 d D U . . .
H112 H 0.123164 -0.155644 0.107594 0.096 Uiso 1 1 calc R U . . .
C113 C 0.2765(5) -0.0258(4) 0.1107(3) 0.057(3) Uani 1 1 d D U . . .
C114 C 0.2888(5) 0.0073(4) 0.0883(3) 0.059(3) Uani 1 1 d D U . . .
H114 H 0.254888 0.014813 0.073950 0.070 Uiso 1 1 calc R U . . .
C115 C 0.3496(4) 0.0291(4) 0.0870(3) 0.052(3) Uani 1 1 d D U . . .
C116 C 0.3688(4) 0.0627(3) 0.0623(3) 0.052(2) Uani 1 1 d D U . . .
C117 C 0.4408(4) 0.0754(3) 0.0738(3) 0.041(2) Uani 1 1 d D U . . .
C118 C 0.4845(4) 0.1093(3) 0.0629(3) 0.040(2) Uani 1 1 d D U . . .
C119 C 0.4798(4) 0.1404(3) 0.0355(3) 0.042(2) Uani 1 1 d D U . . .
C120 C 0.4309(5) 0.1436(3) 0.0091(3) 0.053(3) Uani 1 1 d D U . . .
H120 H 0.390887 0.122982 0.006424 0.064 Uiso 1 1 calc R U . . .
C121 C 0.4405(5) 0.1758(4) -0.0124(3) 0.056(3) Uani 1 1 d D U . . .
H121 H 0.407408 0.176260 -0.030862 0.067 Uiso 1 1 calc R U . . .
C122 C 0.4964(5) 0.2079(3) -0.0087(3) 0.047(3) Uani 1 1 d D U . . .
C123 C 0.5454(5) 0.2059(3) 0.0178(3) 0.046(3) Uani 1 1 d D U . . .
H123 H 0.584141 0.228489 0.021599 0.056 Uiso 1 1 calc R U . . .
C124 C 0.5374(4) 0.1709(3) 0.0386(3) 0.042(2) Uani 1 1 d D U . . .
C125 C 0.5881(4) 0.1588(3) 0.0647(3) 0.046(2) Uani 1 1 d D U . . .
C126 C 0.5494(4) 0.1186(3) 0.0791(3) 0.043(2) Uani 1 1 d D U . . .
C127 C 0.5677(4) 0.0916(3) 0.1039(3) 0.041(2) Uani 1 1 d D U . . .
C128 C 0.6306(4) 0.0904(3) 0.1232(3) 0.046(3) Uani 1 1 d D U . . .
C129 C 0.6919(4) 0.1153(3) 0.1237(3) 0.046(3) Uani 1 1 d D U . . .
H129 H 0.699110 0.138589 0.108984 0.055 Uiso 1 1 calc R U . . .
C130 C 0.7416(5) 0.1066(4) 0.1450(3) 0.052(3) Uani 1 1 d D U . . .
H130 H 0.782743 0.124135 0.144840 0.062 Uiso 1 1 calc R U . . .
C131 C 0.7335(4) 0.0724(4) 0.1669(3) 0.048(3) Uani 1 1 d D U . . .
C132 C 0.6721(4) 0.0466(4) 0.1655(3) 0.056(3) Uani 1 1 d D U . . .
H132 H 0.665202 0.022469 0.179514 0.067 Uiso 1 1 calc R U . . .
C133 C 0.6212(4) 0.0555(3) 0.1442(3) 0.044(3) Uani 1 1 d D U . . .
C134 C 0.5537(4) 0.0313(3) 0.1411(3) 0.050(2) Uani 1 1 d D U . . .
C135 C 0.5226(4) 0.0571(3) 0.1146(3) 0.041(2) Uani 1 1 d D U . . .
C136 C 0.4585(4) 0.0503(3) 0.1006(3) 0.043(3) Uani 1 1 d D U . . .
C137 C 0.4020(4) 0.0188(3) 0.1075(3) 0.047(3) Uani 1 1 d D U . . .
C138 C 0.3890(4) -0.0156(3) 0.1283(3) 0.053(3) Uani 1 1 d D U . . .
H138 H 0.422795 -0.024393 0.141856 0.064 Uiso 1 1 calc R U . . .
C139 C 0.3280(5) -0.0373(4) 0.1298(3) 0.058(3) Uani 1 1 d D U . . .
H139 H 0.320882 -0.060702 0.144431 0.070 Uiso 1 1 calc R U . . .
C140 C 0.5061(5) 0.2434(3) -0.0324(3) 0.048(3) Uani 1 1 d D U . . .
C141 C 0.4845(5) 0.2291(4) -0.0703(3) 0.060(3) Uani 1 1 d D U . . .
H141 H 0.462812 0.196240 -0.080632 0.072 Uiso 1 1 calc R U . . .
C142 C 0.4933(6) 0.2610(4) -0.0936(3) 0.074(4) Uani 1 1 d D U . . .
H142 H 0.477920 0.250376 -0.119388 0.089 Uiso 1 1 calc R U . . .
C143 C 0.5251(6) 0.3085(4) -0.0781(3) 0.071(3) Uani 1 1 d D U . . .
C144 C 0.5471(5) 0.3235(4) -0.0404(3) 0.066(3) Uani 1 1 d D U . . .
H144 H 0.568224 0.356494 -0.029985 0.079 Uiso 1 1 calc R U . . .
C145 C 0.5386(5) 0.2912(3) -0.0178(3) 0.058(3) Uani 1 1 d D U . . .
H145 H 0.555049 0.301635 0.007892 0.069 Uiso 1 1 calc R U . . .
C146 C 0.4961(7) 0.3446(4) -0.1258(3) 0.103(5) Uani 1 1 d D U . . .
H146 H 0.458858 0.320121 -0.131580 0.123 Uiso 1 1 calc R U . . .
C147 C 0.5050(6) 0.3817(4) -0.1474(3) 0.110(5) Uani 1 1 d D U . . .
C148 C 0.4614(7) 0.3836(5) -0.1757(4) 0.144(6) Uani 1 1 d D U . . .
H148 H 0.423269 0.360080 -0.182221 0.173 Uiso 1 1 calc R U . . .
C149 C 0.4732(8) 0.4199(6) -0.1948(4) 0.173(7) Uani 1 1 d D U . . .
H149 H 0.443349 0.421924 -0.214502 0.207 Uiso 1 1 calc R U . . .
C150 C 0.5282(7) 0.4527(5) -0.1848(4) 0.159(7) Uani 1 1 d D U . . .
H150 H 0.537314 0.477949 -0.197563 0.190 Uiso 1 1 calc R U . . .
C151 C 0.5709(7) 0.4493(4) -0.1562(3) 0.120(5) Uani 1 1 d D U . . .
H151 H 0.609427 0.472396 -0.149404 0.144 Uiso 1 1 calc R U . . .
C152 C 0.7871(4) 0.0636(4) 0.1901(3) 0.046(3) Uani 1 1 d D U . . .
C153 C 0.8344(5) 0.1038(4) 0.2099(3) 0.060(3) Uani 1 1 d D U . . .
H153 H 0.834251 0.135309 0.205165 0.072 Uiso 1 1 calc R U . . .
C154 C 0.8812(5) 0.0984(4) 0.2362(3) 0.059(3) Uani 1 1 d D U . . .
H154 H 0.912165 0.125985 0.249350 0.070 Uiso 1 1 calc R U . . .
C155 C 0.8818(5) 0.0522(4) 0.2430(3) 0.058(3) Uani 1 1 d D U . . .
C156 C 0.8377(5) 0.0126(4) 0.2230(3) 0.064(3) Uani 1 1 d D U . . .
H156 H 0.839072 -0.019155 0.227086 0.077 Uiso 1 1 calc R U . . .
C157 C 0.7908(5) 0.0180(4) 0.1966(3) 0.059(3) Uani 1 1 d D U . . .
H157 H 0.761057 -0.010120 0.183010 0.071 Uiso 1 1 calc R U . . .
C158 C 0.9790(5) 0.0701(5) 0.2804(3) 0.072(4) Uani 1 1 d D U . . .
H158 H 0.994829 0.088820 0.263895 0.087 Uiso 1 1 calc R U . . .
C159 C 1.0192(6) 0.0681(5) 0.3131(3) 0.082(4) Uani 1 1 d D U . . .
C160 C 1.0809(6) 0.0926(6) 0.3212(4) 0.102(5) Uani 1 1 d D U . . .
H160 H 1.099080 0.111219 0.305223 0.122 Uiso 1 1 calc R U . . .
C161 C 1.1159(6) 0.0893(6) 0.3539(4) 0.111(5) Uani 1 1 d D U . . .
H161 H 1.158600 0.105622 0.360207 0.133 Uiso 1 1 calc R U . . .
C162 C 1.0890(6) 0.0628(6) 0.3765(4) 0.114(5) Uani 1 1 d D U . . .
H162 H 1.112340 0.060096 0.398628 0.136 Uiso 1 1 calc R U . . .
C163 C 1.0273(6) 0.0400(5) 0.3665(4) 0.097(4) Uani 1 1 d D U . . .
H163 H 1.008208 0.021730 0.382444 0.117 Uiso 1 1 calc R U . . .
C164 C 0.3515(5) 0.0318(4) 0.0215(3) 0.068(3) Uani 1 1 d D U . . .
H16A H 0.305552 0.018861 0.017265 0.081 Uiso 1 1 calc R U . . .
H16B H 0.360212 0.054033 0.004758 0.081 Uiso 1 1 calc R U . . .
C165 C 0.3845(7) -0.0104(5) 0.0104(4) 0.104(5) Uani 1 1 d D U . . .
H16C H 0.372433 -0.025666 -0.016219 0.156 Uiso 1 1 calc R U . . .
H16D H 0.372638 -0.034727 0.024814 0.156 Uiso 1 1 calc R U . . .
H16E H 0.430167 0.001451 0.015404 0.156 Uiso 1 1 calc R U . . .
C166 C 0.3351(5) 0.1073(4) 0.0705(3) 0.063(3) Uani 1 1 d D U . . .
H16F H 0.345522 0.127785 0.052723 0.076 Uiso 1 1 calc R U . . .
H16G H 0.289037 0.095065 0.065986 0.076 Uiso 1 1 calc R U . . .
C167 C 0.3522(7) 0.1389(4) 0.1094(3) 0.087(4) Uani 1 1 d D U . . .
H16H H 0.398101 0.148522 0.115000 0.131 Uiso 1 1 calc R U . . .
H16I H 0.336206 0.120412 0.127018 0.131 Uiso 1 1 calc R U . . .
H16J H 0.333315 0.168463 0.111546 0.131 Uiso 1 1 calc R U . . .
C168 C 0.6364(4) 0.1368(4) 0.0400(3) 0.054(3) Uani 1 1 d D U . . .
H16K H 0.657286 0.115770 0.053243 0.065 Uiso 1 1 calc R U . . .
H16L H 0.612204 0.114927 0.016678 0.065 Uiso 1 1 calc R U . . .
C169 C 0.6871(6) 0.1721(5) 0.0293(4) 0.092(4) Uani 1 1 d D U . . .
H16M H 0.713058 0.153460 0.013305 0.138 Uiso 1 1 calc R U . . .
H16N H 0.713675 0.192633 0.051852 0.138 Uiso 1 1 calc R U . . .
H16O H 0.667637 0.193073 0.015778 0.138 Uiso 1 1 calc R U . . .
C170 C 0.6162(4) 0.2047(3) 0.0963(3) 0.050(3) Uani 1 1 d D U . . .
H17A H 0.649888 0.196499 0.112341 0.060 Uiso 1 1 calc R U . . .
H17B H 0.635979 0.231046 0.085141 0.060 Uiso 1 1 calc R U . . .
C171 C 0.5699(5) 0.2242(4) 0.1201(3) 0.075(4) Uani 1 1 d D U . . .
H17C H 0.536656 0.233015 0.104567 0.113 Uiso 1 1 calc R U . . .
H17D H 0.591301 0.253488 0.139132 0.113 Uiso 1 1 calc R U . . .
H17E H 0.551305 0.198974 0.132129 0.113 Uiso 1 1 calc R U . . .
C172 C 0.5481(4) -0.0247(3) 0.1237(3) 0.052(3) Uani 1 1 d D U . . .
H17F H 0.576422 -0.037963 0.139661 0.062 Uiso 1 1 calc R U . . .
H17G H 0.504462 -0.041242 0.123957 0.062 Uiso 1 1 calc R U . . .
C173 C 0.5638(6) -0.0378(4) 0.0845(3) 0.079(4) Uani 1 1 d D U . . .
H17H H 0.562739 -0.073387 0.076869 0.119 Uiso 1 1 calc R U . . .
H17I H 0.605972 -0.020132 0.083439 0.119 Uiso 1 1 calc R U . . .
H17J H 0.532823 -0.028613 0.067763 0.119 Uiso 1 1 calc R U . . .
C174 C 0.5334(5) 0.0414(3) 0.1802(2) 0.052(3) Uani 1 1 d D U . . .
H17K H 0.489092 0.024618 0.178289 0.063 Uiso 1 1 calc R U . . .
H17L H 0.559483 0.026321 0.196036 0.063 Uiso 1 1 calc R U . . .
C175 C 0.5381(6) 0.0940(4) 0.1993(3) 0.087(4) Uani 1 1 d D U . . .
H17M H 0.582321 0.110493 0.203787 0.130 Uiso 1 1 calc R U . . .
H17N H 0.521171 0.096406 0.223096 0.130 Uiso 1 1 calc R U . . .
H17O H 0.513763 0.109919 0.183517 0.130 Uiso 1 1 calc R U . . .
N13 N -0.0687(4) -0.1647(3) 0.0444(3) 0.061(3) Uani 1 1 d D U . . .
N14 N -0.0159(4) -0.0687(3) 0.0476(2) 0.051(2) Uani 1 1 d D U . . .
N15 N 0.2860(5) 0.5273(4) 0.4332(2) 0.079(3) Uani 1 1 d D U . . .
N16 N 0.3152(5) 0.5808(4) 0.5045(2) 0.074(3) Uani 1 1 d D U . . .
N17 N 0.6007(4) 0.4537(3) -0.0492(2) 0.065(3) Uani 1 1 d D U . . .
N18 N 0.6933(5) 0.4582(4) -0.0933(3) 0.087(3) Uani 1 1 d D U . . .
C201 C -0.0926(5) -0.2117(4) 0.0424(3) 0.069(3) Uani 1 1 d D U . . .
H201 H -0.113576 -0.219341 0.062330 0.082 Uiso 1 1 calc R U . . .
C202 C -0.0883(7) -0.2495(4) 0.0131(4) 0.091(4) Uani 1 1 d D U . . .
H202 H -0.105711 -0.282524 0.012850 0.109 Uiso 1 1 calc R U . . .
C203 C -0.0579(6) -0.2387(4) -0.0163(3) 0.086(4) Uani 1 1 d D U . . .
H203 H -0.053501 -0.264247 -0.036795 0.103 Uiso 1 1 calc R U . . .
C204 C -0.0344(5) -0.1901(4) -0.0150(3) 0.069(3) Uani 1 1 d D U . . .
H204 H -0.014478 -0.181455 -0.034950 0.083 Uiso 1 1 calc R U . . .
C205 C -0.0402(5) -0.1544(4) 0.0157(3) 0.058(3) Uani 1 1 d D U . . .
C206 C -0.0133(5) -0.1025(3) 0.0190(3) 0.056(3) Uani 1 1 d D U . . .
H206 H 0.006724 -0.093732 -0.000903 0.067 Uiso 1 1 calc R U . . .
C207 C 0.0171(4) -0.0203(3) 0.0491(3) 0.050(3) Uani 1 1 d D U . . .
C208 C -0.0049(5) 0.0206(3) 0.0681(3) 0.048(3) Uani 1 1 d D U . . .
H208 H -0.044635 0.016442 0.076975 0.057 Uiso 1 1 calc R U . . .
C209 C 0.0305(5) 0.0667(3) 0.0739(3) 0.050(3) Uani 1 1 d D U . . .
H209 H 0.013722 0.094141 0.085988 0.060 Uiso 1 1 calc R U . . .
C210 C 0.0904(4) 0.0749(3) 0.0627(3) 0.046(3) Uani 1 1 d D U . . .
C211 C 0.1114(5) 0.0337(3) 0.0433(3) 0.052(3) Uani 1 1 d D U . . .
H211 H 0.150559 0.037921 0.033655 0.062 Uiso 1 1 calc R U . . .
C212 C 0.0766(5) -0.0129(4) 0.0378(3) 0.053(3) Uani 1 1 d D U . . .
H212 H 0.093452 -0.040479 0.026054 0.064 Uiso 1 1 calc R U . . .
C213 C 0.1303(4) 0.1246(3) 0.0727(3) 0.046(3) Uani 1 1 d D U . . .
C214 C 0.1309(5) 0.1568(3) 0.1074(3) 0.050(3) Uani 1 1 d D U . . .
H214 H 0.103614 0.147386 0.124253 0.060 Uiso 1 1 calc R U . . .
C215 C 0.1707(5) 0.2019(3) 0.1174(3) 0.051(3) Uani 1 1 d D U . . .
C216 C 0.1790(4) 0.2387(3) 0.1546(3) 0.053(2) Uani 1 1 d D U . . .
C217 C 0.2314(4) 0.2787(3) 0.1489(3) 0.048(3) Uani 1 1 d D U . . .
C218 C 0.2594(4) 0.3230(3) 0.1742(3) 0.048(3) Uani 1 1 d D U . . .
C219 C 0.2521(5) 0.3456(4) 0.2138(3) 0.054(3) Uani 1 1 d D U . . .
C220 C 0.2110(4) 0.3324(3) 0.2389(3) 0.050(3) Uani 1 1 d D U . . .
H220 H 0.180561 0.302877 0.231285 0.060 Uiso 1 1 calc R U . . .
C221 C 0.2145(5) 0.3612(4) 0.2736(3) 0.056(3) Uani 1 1 d D U . . .
H221 H 0.186218 0.351285 0.289729 0.067 Uiso 1 1 calc R U . . .
C222 C 0.2576(5) 0.4044(4) 0.2864(3) 0.065(3) Uani 1 1 d D U . . .
C223 C 0.2978(6) 0.4195(4) 0.2619(3) 0.074(4) Uani 1 1 d D U . . .
H223 H 0.327618 0.449369 0.269636 0.088 Uiso 1 1 calc R U . . .
C224 C 0.2934(5) 0.3900(4) 0.2261(3) 0.058(3) Uani 1 1 d D U . . .
C225 C 0.3311(5) 0.4018(3) 0.1954(3) 0.064(3) Uani 1 1 d D U . . .
C226 C 0.3068(4) 0.3566(3) 0.1633(2) 0.047(3) Uani 1 1 d D U . . .
C227 C 0.3234(5) 0.3447(3) 0.1275(3) 0.050(3) Uani 1 1 d D U . . .
C228 C 0.3651(5) 0.3731(3) 0.1066(3) 0.049(3) Uani 1 1 d D U . . .
C229 C 0.4067(5) 0.4181(4) 0.1159(3) 0.058(3) Uani 1 1 d D U . . .
H229 H 0.410734 0.438167 0.140507 0.069 Uiso 1 1 calc R U . . .
C230 C 0.4417(5) 0.4342(4) 0.0910(3) 0.058(3) Uani 1 1 d D U . . .
H230 H 0.469938 0.464935 0.098693 0.070 Uiso 1 1 calc R U . . .
C231 C 0.4370(5) 0.4067(4) 0.0544(3) 0.060(3) Uani 1 1 d D U . . .
C232 C 0.3938(5) 0.3621(4) 0.0440(3) 0.057(3) Uani 1 1 d D U . . .
H232 H 0.387799 0.343265 0.018911 0.069 Uiso 1 1 calc R U . . .
C233 C 0.3597(4) 0.3451(3) 0.0700(3) 0.047(3) Uani 1 1 d D U . . .
C234 C 0.3171(4) 0.2963(3) 0.0637(3) 0.048(2) Uani 1 1 d D U . . .
C235 C 0.2938(4) 0.2994(3) 0.1016(3) 0.048(3) Uani 1 1 d D U . . .
C236 C 0.2489(5) 0.2662(3) 0.1127(3) 0.049(3) Uani 1 1 d D U . . .
C237 C 0.2115(5) 0.2177(3) 0.0929(3) 0.052(3) Uani 1 1 d D U . . .
C238 C 0.2088(4) 0.1848(3) 0.0582(3) 0.051(3) Uani 1 1 d D U . . .
H238 H 0.235509 0.193950 0.041060 0.062 Uiso 1 1 calc R U . . .
C239 C 0.1692(5) 0.1398(4) 0.0480(3) 0.051(3) Uani 1 1 d D U . . .
H239 H 0.168267 0.118951 0.024016 0.061 Uiso 1 1 calc R U . . .
C240 C 0.2570(5) 0.4364(3) 0.32472(18) 0.069(3) Uani 1 1 d DG U . . .
C241 C 0.2555(6) 0.4154(3) 0.3551(3) 0.078(5) Uani 0.609(7) 1 d DG U P A 1
H241 H 0.249955 0.380630 0.351427 0.093 Uiso 0.609(7) 1 calc R U P A 1
C242 C 0.2619(6) 0.4452(3) 0.3910(2) 0.073(5) Uani 0.609(7) 1 d DG U P A 1
H242 H 0.260840 0.430894 0.411793 0.088 Uiso 0.609(7) 1 calc R U P A 1
C243 C 0.2700(5) 0.4961(3) 0.39644(19) 0.074(3) Uani 1 1 d DG U . A .
C244 C 0.2716(5) 0.5171(2) 0.3660(3) 0.071(5) Uani 0.609(7) 1 d DG U P A 1
H244 H 0.277051 0.551808 0.369736 0.085 Uiso 0.609(7) 1 calc R U P A 1
C245 C 0.2651(5) 0.4872(3) 0.3302(2) 0.072(5) Uani 0.609(7) 1 d DG U P A 1
H245 H 0.266166 0.501544 0.309370 0.087 Uiso 0.609(7) 1 calc R U P A 1
C246 C 0.2502(6) 0.5174(5) 0.4571(3) 0.086(4) Uani 1 1 d D U . . .
H246 H 0.215176 0.490971 0.449674 0.103 Uiso 1 1 calc R U . . .
C247 C 0.2625(6) 0.5463(5) 0.4957(3) 0.077(4) Uani 1 1 d D U . . .
C248 C 0.2245(7) 0.5371(5) 0.5215(3) 0.102(5) Uani 1 1 d D U . . .
H248 H 0.188455 0.511588 0.514724 0.123 Uiso 1 1 calc R U . . .
C249 C 0.2390(7) 0.5654(6) 0.5574(4) 0.110(5) Uani 1 1 d D U . . .
H249 H 0.213592 0.558954 0.575873 0.132 Uiso 1 1 calc R U . . .
C250 C 0.2892(7) 0.6022(5) 0.5663(4) 0.101(5) Uani 1 1 d D U . . .
H250 H 0.297747 0.623623 0.590511 0.121 Uiso 1 1 calc R U . . .
C251 C 0.3280(6) 0.6083(5) 0.5397(3) 0.080(4) Uani 1 1 d D U . . .
H251 H 0.365138 0.632779 0.546497 0.097 Uiso 1 1 calc R U . . .
C252 C 0.4763(5) 0.4249(4) 0.0278(3) 0.058(3) Uani 1 1 d D U . . .
C253 C 0.5401(5) 0.4469(4) 0.0401(3) 0.057(3) Uani 1 1 d D U . . .
H253 H 0.556401 0.452621 0.065605 0.069 Uiso 1 1 calc R U . . .
C254 C 0.5788(5) 0.4602(4) 0.0151(3) 0.058(3) Uani 1 1 d D U . . .
H254 H 0.620654 0.477447 0.023901 0.070 Uiso 1 1 calc R U . . .
C255 C 0.5576(5) 0.4486(4) -0.0227(3) 0.064(3) Uani 1 1 d D U . . .
C256 C 0.4949(5) 0.4275(4) -0.0352(3) 0.065(3) Uani 1 1 d D U . . .
H256 H 0.479347 0.421050 -0.060903 0.078 Uiso 1 1 calc R U . . .
C257 C 0.4555(5) 0.4159(4) -0.0101(3) 0.071(4) Uani 1 1 d D U . . .
H257 H 0.412653 0.401257 -0.018947 0.085 Uiso 1 1 calc R U . . .
C258 C 0.6400(5) 0.4940(4) -0.0442(3) 0.066(3) Uani 1 1 d D U . . .
H258 H 0.635867 0.521523 -0.025123 0.079 Uiso 1 1 calc R U . . .
C259 C 0.6910(5) 0.4991(4) -0.0670(3) 0.073(4) Uani 1 1 d D U . . .
C260 C 0.7355(6) 0.5412(4) -0.0608(4) 0.094(4) Uani 1 1 d D U . . .
H260 H 0.731638 0.569886 -0.042823 0.113 Uiso 1 1 calc R U . . .
C261 C 0.7866(7) 0.5412(5) -0.0812(4) 0.114(5) Uani 1 1 d D U . . .
H261 H 0.819069 0.569374 -0.076989 0.137 Uiso 1 1 calc R U . . .
C262 C 0.7884(7) 0.5000(5) -0.1071(4) 0.117(5) Uani 1 1 d D U . . .
H262 H 0.821884 0.499373 -0.121916 0.141 Uiso 1 1 calc R U . . .
C263 C 0.7434(7) 0.4597(5) -0.1123(4) 0.105(5) Uani 1 1 d D U . . .
H263 H 0.747080 0.430841 -0.130164 0.126 Uiso 1 1 calc R U . . .
C264 C 0.1153(4) 0.2576(4) 0.1576(3) 0.059(3) Uani 1 1 d D U . . .
H26A H 0.082245 0.229654 0.158597 0.071 Uiso 1 1 calc R U . . .
H26B H 0.119556 0.282486 0.181582 0.071 Uiso 1 1 calc R U . . .
C265 C 0.0927(6) 0.2801(5) 0.1269(4) 0.087(4) Uani 1 1 d D U . . .
H26C H 0.097805 0.259504 0.102713 0.131 Uiso 1 1 calc R U . . .
H26D H 0.117515 0.313183 0.130249 0.131 Uiso 1 1 calc R U . . .
H26E H 0.048129 0.282135 0.127650 0.131 Uiso 1 1 calc R U . . .
C266 C 0.1959(5) 0.2132(4) 0.1859(3) 0.059(3) Uani 1 1 d D U . . .
H26F H 0.198649 0.237076 0.210207 0.071 Uiso 1 1 calc R U . . .
H26G H 0.161018 0.185568 0.184885 0.071 Uiso 1 1 calc R U . . .
C267 C 0.2563(6) 0.1937(5) 0.1842(4) 0.085(4) Uani 1 1 d D U . . .
H26H H 0.251985 0.166478 0.162009 0.128 Uiso 1 1 calc R U . . .
H26I H 0.265719 0.181816 0.206558 0.128 Uiso 1 1 calc R U . . .
H26J H 0.290728 0.220014 0.182924 0.128 Uiso 1 1 calc R U . . .
C268 C 0.3096(6) 0.4478(4) 0.1851(3) 0.074(3) Uani 1 1 d D U . . .
H26K H 0.326659 0.477153 0.205753 0.089 Uiso 1 1 calc R U . . .
H26L H 0.328020 0.453248 0.162614 0.089 Uiso 1 1 calc R U . . .
C269 C 0.2391(7) 0.4436(6) 0.1779(5) 0.118(5) Uani 1 1 d D U . . .
H26M H 0.229393 0.473278 0.171099 0.178 Uiso 1 1 calc R U . . .
H26N H 0.220512 0.439896 0.200441 0.178 Uiso 1 1 calc R U . . .
H26O H 0.221652 0.414712 0.157437 0.178 Uiso 1 1 calc R U . . .
C270 C 0.4026(5) 0.4101(4) 0.2088(3) 0.080(4) Uani 1 1 d D U . . .
H27A H 0.426129 0.419965 0.189196 0.096 Uiso 1 1 calc R U . . .
H27B H 0.413035 0.437750 0.231333 0.096 Uiso 1 1 calc R U . . .
C271 C 0.4245(6) 0.3660(6) 0.2177(5) 0.127(6) Uani 1 1 d D U . . .
H27C H 0.412323 0.337830 0.196040 0.191 Uiso 1 1 calc R U . . .
H27D H 0.405053 0.358095 0.238993 0.191 Uiso 1 1 calc R U . . .
H27E H 0.470469 0.373087 0.223936 0.191 Uiso 1 1 calc R U . . .
C272 C 0.2613(5) 0.2946(4) 0.0336(3) 0.065(3) Uani 1 1 d D U . . .
H27F H 0.278921 0.303149 0.011723 0.078 Uiso 1 1 calc R U . . .
H27G H 0.237485 0.260404 0.025475 0.078 Uiso 1 1 calc R U . . .
C273 C 0.2160(5) 0.3284(4) 0.0460(4) 0.083(4) Uani 1 1 d D U . . .
H27H H 0.191482 0.333181 0.024042 0.124 Uiso 1 1 calc R U . . .
H27I H 0.239712 0.360254 0.060772 0.124 Uiso 1 1 calc R U . . .
H27J H 0.187504 0.313676 0.061172 0.124 Uiso 1 1 calc R U . . .
C274 C 0.3556(4) 0.2560(3) 0.0520(3) 0.053(3) Uani 1 1 d D U . . .
H27K H 0.328143 0.223582 0.048884 0.064 Uiso 1 1 calc R U . . .
H27L H 0.368850 0.257657 0.027365 0.064 Uiso 1 1 calc R U . . .
C275 C 0.4129(5) 0.2591(4) 0.0786(3) 0.071(4) Uani 1 1 d D U . . .
H27M H 0.435205 0.232515 0.068748 0.106 Uiso 1 1 calc R U . . .
H27N H 0.400282 0.255881 0.102741 0.106 Uiso 1 1 calc R U . . .
H27O H 0.440738 0.290965 0.081716 0.106 Uiso 1 1 calc R U . . .
N19 N 0.8823(5) -0.0118(4) 0.3691(3) 0.091(3) Uani 1 1 d D U . . .
N20 N 0.8600(5) 0.0746(3) 0.3538(3) 0.076(3) Uani 1 1 d D U . . .
N21 N 0.6872(5) 0.3579(3) -0.0666(3) 0.082(3) Uani 1 1 d D U . . .
N22 N 0.6589(7) 0.3470(5) -0.1411(3) 0.131(5) Uani 1 1 d D U . . .
N23 N 0.3908(5) 0.6062(3) 0.4066(3) 0.074(3) Uani 1 1 d D U . . .
N24 N 0.3079(5) 0.6456(4) 0.4486(3) 0.082(3) Uani 1 1 d D U . . .
C301 C 0.8925(7) -0.0545(5) 0.3759(4) 0.112(5) Uani 1 1 d D U . . .
H301 H 0.904570 -0.078084 0.356671 0.135 Uiso 1 1 calc R U . . .
C302 C 0.8860(10) -0.0654(7) 0.4099(5) 0.160(7) Uani 1 1 d D U . . .
H302 H 0.891860 -0.096429 0.413973 0.192 Uiso 1 1 calc R U . . .
C303 C 0.8706(11) -0.0296(7) 0.4381(5) 0.167(7) Uani 1 1 d D U . . .
H303 H 0.868203 -0.035351 0.462195 0.200 Uiso 1 1 calc R U . . .
C304 C 0.8587(10) 0.0147(6) 0.4312(4) 0.151(6) Uani 1 1 d D U . . .
H304 H 0.846150 0.038775 0.449898 0.181 Uiso 1 1 calc R U . . .
C305 C 0.8660(7) 0.0222(5) 0.3961(4) 0.099(4) Uani 1 1 d D U . . .
C306 C 0.8539(7) 0.0678(5) 0.3867(4) 0.095(4) Uani 1 1 d D U . . .
H306 H 0.841524 0.092550 0.404982 0.115 Uiso 1 1 calc R U . . .
C307 C 0.8419(5) 0.1184(4) 0.3472(3) 0.074(3) Uani 1 1 d D U . . .
C308 C 0.8787(6) 0.1467(5) 0.3279(4) 0.094(4) Uani 1 1 d D U . . .
H308 H 0.917061 0.137624 0.320957 0.112 Uiso 1 1 calc R U . . .
C309 C 0.8609(6) 0.1870(4) 0.3187(4) 0.087(4) Uani 1 1 d D U . . .
H309 H 0.888772 0.207540 0.307918 0.104 Uiso 1 1 calc R U . . .
C310 C 0.8019(6) 0.1982(4) 0.3252(3) 0.075(3) Uani 1 1 d D U . . .
C311 C 0.7663(7) 0.1707(5) 0.3451(4) 0.100(4) Uani 1 1 d D U . . .
H311 H 0.727120 0.178907 0.351396 0.120 Uiso 1 1 calc R U . . .
C312 C 0.7863(6) 0.1323(5) 0.3560(4) 0.088(4) Uani 1 1 d D U . . .
H312 H 0.761107 0.114573 0.369961 0.105 Uiso 1 1 calc R U . . .
C313 C 0.7773(5) 0.2381(4) 0.3121(3) 0.065(3) Uani 1 1 d D U . . .
C314 C 0.7825(5) 0.2452(4) 0.2765(3) 0.068(3) Uani 1 1 d D U . . .
H314 H 0.805519 0.225372 0.260651 0.082 Uiso 1 1 calc R U . . .
C315 C 0.7556(5) 0.2798(4) 0.2635(3) 0.054(3) Uani 1 1 d D U . . .
C316 C 0.7542(4) 0.2887(3) 0.2248(3) 0.053(2) Uani 1 1 d D U . . .
C317 C 0.7139(5) 0.3289(3) 0.2274(3) 0.049(3) Uani 1 1 d D U . . .
C318 C 0.6970(5) 0.3536(4) 0.2009(3) 0.051(3) Uani 1 1 d D U . . .
C319 C 0.7098(5) 0.3503(4) 0.1615(3) 0.053(3) Uani 1 1 d D U . . .
C320 C 0.7411(4) 0.3197(4) 0.1366(3) 0.052(3) Uani 1 1 d D U . . .
H320 H 0.761367 0.296016 0.144977 0.063 Uiso 1 1 calc R U . . .
C321 C 0.7425(5) 0.3237(4) 0.1012(3) 0.054(3) Uani 1 1 d D U . . .
H321 H 0.762499 0.301828 0.084906 0.064 Uiso 1 1 calc R U . . .
C322 C 0.7160(5) 0.3584(4) 0.0876(3) 0.050(3) Uani 1 1 d D U . . .
C323 C 0.6861(5) 0.3906(4) 0.1121(3) 0.057(3) Uani 1 1 d D U . . .
H323 H 0.668117 0.415410 0.103871 0.068 Uiso 1 1 calc R U . . .
C324 C 0.6833(5) 0.3856(3) 0.1482(3) 0.052(3) Uani 1 1 d D U . . .
C325 C 0.6498(4) 0.4151(3) 0.1774(2) 0.048(2) Uani 1 1 d D U . . .
C326 C 0.6594(5) 0.3913(3) 0.2096(3) 0.050(3) Uani 1 1 d D U . . .
C327 C 0.6417(5) 0.4033(3) 0.2451(3) 0.049(3) Uani 1 1 d D U . . .
C328 C 0.6052(5) 0.4408(3) 0.2624(3) 0.051(3) Uani 1 1 d D U . . .
C329 C 0.5765(5) 0.4772(3) 0.2517(3) 0.057(3) Uani 1 1 d D U . . .
H329 H 0.580769 0.482216 0.227564 0.069 Uiso 1 1 calc R U . . .
C330 C 0.5432(5) 0.5057(4) 0.2733(3) 0.066(3) Uani 1 1 d D U . . .
H330 H 0.523424 0.529022 0.264125 0.079 Uiso 1 1 calc R U . . .
C331 C 0.5381(5) 0.5002(4) 0.3098(3) 0.071(3) Uani 1 1 d D U . . .
C332 C 0.5680(5) 0.4651(4) 0.3215(3) 0.072(3) Uani 1 1 d D U . . .
H332 H 0.565450 0.461282 0.346165 0.087 Uiso 1 1 calc R U . . .
C333 C 0.6012(5) 0.4356(4) 0.2987(3) 0.059(3) Uani 1 1 d D U . . .
C334 C 0.6346(4) 0.3969(3) 0.3089(3) 0.057(3) Uani 1 1 d D U . . .
C335 C 0.6579(4) 0.3771(3) 0.2720(3) 0.048(3) Uani 1 1 d D U . . .
C336 C 0.6953(5) 0.3411(3) 0.2632(3) 0.050(3) Uani 1 1 d D U . . .
C337 C 0.7206(5) 0.3097(4) 0.2857(3) 0.054(3) Uani 1 1 d D U . . .
C338 C 0.7167(5) 0.3034(4) 0.3217(3) 0.063(3) Uani 1 1 d D U . . .
H338 H 0.694503 0.323630 0.337805 0.075 Uiso 1 1 calc R U . . .
C339 C 0.7440(5) 0.2690(4) 0.3343(3) 0.064(3) Uani 1 1 d D U . . .
H339 H 0.740184 0.265869 0.359029 0.077 Uiso 1 1 calc R U . . .
C340 C 0.7127(5) 0.3596(4) 0.0474(3) 0.057(3) Uani 1 1 d D U . . .
C341 C 0.7070(5) 0.3158(4) 0.0200(3) 0.064(3) Uani 1 1 d D U . . .
H341 H 0.707065 0.285670 0.027178 0.077 Uiso 1 1 calc R U . . .
C342 C 0.7014(6) 0.3157(4) -0.0172(3) 0.075(4) Uani 1 1 d D U . . .
H342 H 0.698642 0.285774 -0.035521 0.090 Uiso 1 1 calc R U . . .
C343 C 0.6998(5) 0.3590(4) -0.0281(3) 0.072(3) Uani 1 1 d D U . . .
C344 C 0.7049(6) 0.4024(4) -0.0015(3) 0.067(3) Uani 1 1 d D U . . .
H344 H 0.703416 0.432204 -0.008955 0.080 Uiso 1 1 calc R U . . .
C345 C 0.7122(5) 0.4030(4) 0.0357(3) 0.063(3) Uani 1 1 d D U . . .
H345 H 0.717033 0.433368 0.053797 0.076 Uiso 1 1 calc R U . . .
C346 C 0.7150(8) 0.3295(5) -0.0888(3) 0.116(5) Uani 1 1 d D U . . .
H346 H 0.743893 0.312272 -0.078853 0.140 Uiso 1 1 calc R U . . .
C347 C 0.7032(9) 0.3231(7) -0.1293(4) 0.143(6) Uani 1 1 d D U . . .
C348 C 0.7320(10) 0.2916(7) -0.1528(4) 0.183(7) Uani 1 1 d D U . . .
H348 H 0.760994 0.273963 -0.143449 0.219 Uiso 1 1 calc R U . . .
C349 C 0.7172(13) 0.2863(10) -0.1908(5) 0.230(10) Uani 1 1 d D U . . .
H349 H 0.737248 0.265688 -0.207991 0.275 Uiso 1 1 calc R U . . .
C350 C 0.6742(13) 0.3108(9) -0.2033(5) 0.223(10) Uani 1 1 d D U . . .
H350 H 0.663530 0.306908 -0.229275 0.267 Uiso 1 1 calc R U . . .
C351 C 0.6456(10) 0.3414(6) -0.1780(4) 0.177(7) Uani 1 1 d D U . . .
H351 H 0.616051 0.358741 -0.187050 0.212 Uiso 1 1 calc R U . . .
C352 C 0.5014(4) 0.5299(4) 0.3343(3) 0.076(4) Uani 1 1 d DG U . . .
C353 C 0.5110(5) 0.5810(4) 0.3414(3) 0.088(6) Uani 0.609(7) 1 d DG U P A 1
H353 H 0.541176 0.598105 0.329570 0.106 Uiso 0.609(7) 1 calc R U P A 1
C354 C 0.4765(5) 0.6071(3) 0.3660(3) 0.089(6) Uani 0.609(7) 1 d DG U P A 1
H354 H 0.483095 0.641995 0.370880 0.107 Uiso 0.609(7) 1 calc R U P A 1
C355 C 0.4324(4) 0.5821(3) 0.3833(2) 0.074(4) Uani 1 1 d DG U . A .
C356 C 0.4228(4) 0.5310(3) 0.3762(3) 0.065(5) Uani 0.609(7) 1 d DG U P A 1
H356 H 0.392638 0.513930 0.388020 0.079 Uiso 0.609(7) 1 calc R U P A 1
C357 C 0.4573(5) 0.5049(3) 0.3516(3) 0.073(5) Uani 0.609(7) 1 d DG U P A 1
H357 H 0.450718 0.470039 0.346710 0.087 Uiso 0.609(7) 1 calc R U P A 1
C358 C 0.3671(6) 0.6406(5) 0.3981(4) 0.091(4) Uani 1 1 d D U . . .
H358 H 0.378243 0.651287 0.376631 0.109 Uiso 1 1 calc R U . . .
C359 C 0.3232(7) 0.6645(5) 0.4198(4) 0.106(5) Uani 1 1 d D U . . .
C360 C 0.3006(9) 0.7040(6) 0.4110(5) 0.151(6) Uani 1 1 d D U . . .
H360 H 0.314823 0.717750 0.391406 0.181 Uiso 1 1 calc R U . . .
C361 C 0.2561(10) 0.7225(7) 0.4320(5) 0.168(7) Uani 1 1 d D U . . .
H361 H 0.238128 0.749092 0.426771 0.202 Uiso 1 1 calc R U . . .
C362 C 0.2385(9) 0.7021(6) 0.4605(5) 0.139(6) Uani 1 1 d D U . . .
H362 H 0.207387 0.713902 0.474728 0.167 Uiso 1 1 calc R U . . .
C363 C 0.2652(7) 0.6651(5) 0.4683(4) 0.100(4) Uani 1 1 d D U . . .
H363 H 0.253273 0.652272 0.488681 0.120 Uiso 1 1 calc R U . . .
C364 C 0.8233(4) 0.3067(4) 0.2189(3) 0.066(3) Uani 1 1 d D U . . .
H36A H 0.848295 0.281250 0.222026 0.080 Uiso 1 1 calc R U . . .
H36B H 0.823511 0.309957 0.192882 0.080 Uiso 1 1 calc R U . . .
C365 C 0.8551(6) 0.3549(5) 0.2447(4) 0.109(5) Uani 1 1 d D U . . .
H36C H 0.893199 0.367863 0.235058 0.164 Uiso 1 1 calc R U . . .
H36D H 0.866636 0.349798 0.269504 0.164 Uiso 1 1 calc R U . . .
H36E H 0.826308 0.378424 0.246408 0.164 Uiso 1 1 calc R U . . .
C366 C 0.7235(5) 0.2397(3) 0.1963(3) 0.064(3) Uani 1 1 d D U . . .
H36F H 0.718361 0.246052 0.171120 0.077 Uiso 1 1 calc R U . . .
H36G H 0.752482 0.215944 0.195905 0.077 Uiso 1 1 calc R U . . .
C367 C 0.6593(5) 0.2160(4) 0.2043(3) 0.079(4) Uani 1 1 d D U . . .
H36H H 0.633209 0.241203 0.210257 0.119 Uiso 1 1 calc R U . . .
H36I H 0.665299 0.201181 0.225522 0.119 Uiso 1 1 calc R U . . .
H36J H 0.638411 0.190468 0.182327 0.119 Uiso 1 1 calc R U . . .
C368 C 0.6843(5) 0.4702(3) 0.1864(3) 0.060(3) Uani 1 1 d D U . . .
H36K H 0.683065 0.481232 0.162892 0.072 Uiso 1 1 calc R U . . .
H36L H 0.660501 0.490432 0.203245 0.072 Uiso 1 1 calc R U . . .
C369 C 0.7512(6) 0.4799(5) 0.2039(4) 0.108(5) Uani 1 1 d D U . . .
H36M H 0.775287 0.459543 0.187736 0.162 Uiso 1 1 calc R U . . .
H36N H 0.752953 0.471718 0.228195 0.162 Uiso 1 1 calc R U . . .
H36O H 0.769379 0.514745 0.207188 0.162 Uiso 1 1 calc R U . . .
C370 C 0.5796(4) 0.4080(3) 0.1612(3) 0.055(3) Uani 1 1 d D U . . .
H37A H 0.556796 0.424738 0.180722 0.065 Uiso 1 1 calc R U . . .
H37B H 0.577013 0.424405 0.140345 0.065 Uiso 1 1 calc R U . . .
C371 C 0.5470(5) 0.3554(4) 0.1474(4) 0.077(4) Uani 1 1 d D U . . .
H37C H 0.501485 0.354003 0.142736 0.116 Uiso 1 1 calc R U . . .
H37D H 0.556033 0.337225 0.166171 0.116 Uiso 1 1 calc R U . . .
H37E H 0.562298 0.340658 0.124170 0.116 Uiso 1 1 calc R U . . .
C372 C 0.6896(5) 0.4242(4) 0.3402(3) 0.068(3) Uani 1 1 d D U . . .
H37F H 0.671392 0.440062 0.362246 0.081 Uiso 1 1 calc R U . . .
H37G H 0.712412 0.399452 0.347415 0.081 Uiso 1 1 calc R U . . .
C373 C 0.7361(6) 0.4625(4) 0.3301(3) 0.084(4) Uani 1 1 d D U . . .
H37H H 0.752779 0.447738 0.307416 0.125 Uiso 1 1 calc R U . . .
H37I H 0.770738 0.475487 0.350554 0.125 Uiso 1 1 calc R U . . .
H37J H 0.715217 0.489304 0.325770 0.125 Uiso 1 1 calc R U . . .
C374 C 0.5856(5) 0.3595(4) 0.3203(3) 0.071(3) Uani 1 1 d D U . . .
H37K H 0.607059 0.333661 0.326876 0.085 Uiso 1 1 calc R U . . .
H37L H 0.570299 0.376549 0.343138 0.085 Uiso 1 1 calc R U . . .
C375 C 0.5299(6) 0.3349(5) 0.2923(4) 0.109(5) Uani 1 1 d D U . . .
H37M H 0.503385 0.358980 0.289016 0.163 Uiso 1 1 calc R U . . .
H37N H 0.505608 0.308303 0.300857 0.163 Uiso 1 1 calc R U . . .
H37O H 0.544070 0.321255 0.268421 0.163 Uiso 1 1 calc R U . . .
C445 C 0.3201(8) 0.4546(9) 0.3436(5) 0.074(8) Uiso 0.391(7) 1 d D U P A 2
H445 H 0.355971 0.446728 0.332311 0.089 Uiso 0.391(7) 1 calc R U P A 2
C453 C 0.4435(10) 0.5408(9) 0.3203(8) 0.069(8) Uiso 0.391(7) 1 d D U P A 2
H453 H 0.428910 0.530882 0.294326 0.083 Uiso 0.391(7) 1 calc R U P A 2
C456 C 0.4898(10) 0.5774(9) 0.3960(8) 0.090(9) Uiso 0.391(7) 1 d D U P A 2
H456 H 0.506003 0.588375 0.421728 0.108 Uiso 0.391(7) 1 calc R U P A 2
C457 C 0.5247(14) 0.5555(9) 0.3697(6) 0.074(8) Uiso 0.391(7) 1 d D U P A 2
H457 H 0.568512 0.558548 0.377090 0.088 Uiso 0.391(7) 1 calc R U P A 2
C444 C 0.3253(7) 0.4845(7) 0.3797(4) 0.077(8) Uiso 0.391(7) 1 d D U P A 2
H444 H 0.365845 0.497571 0.393430 0.092 Uiso 0.391(7) 1 calc R U P A 2
C454 C 0.4083(14) 0.5661(9) 0.3448(6) 0.086(9) Uiso 0.391(7) 1 d D U P A 2
H454 H 0.368758 0.572510 0.336022 0.104 Uiso 0.391(7) 1 calc R U P A 2
C441 C 0.2063(8) 0.4443(9) 0.3408(5) 0.097(9) Uiso 0.391(7) 1 d D U P A 2
H441 H 0.165614 0.428983 0.328092 0.117 Uiso 0.391(7) 1 calc R U P A 2
C442 C 0.2127(8) 0.4751(7) 0.3766(5) 0.081(8) Uiso 0.391(7) 1 d D U P A 2
H442 H 0.175838 0.481651 0.387290 0.097 Uiso 0.391(7) 1 calc R U P A 2
S1A S 0.3268(5) 0.3944(3) 0.5512(3) 0.157(3) Uani 0.682(7) 1 d D U P B 1
S2A S 0.2411(6) 0.3749(4) 0.4931(3) 0.183(3) Uani 0.682(7) 1 d D U P B 1
N1A N 0.3046(10) 0.4046(9) 0.5153(6) 0.162(4) Uani 0.682(7) 1 d D U P B 1
O1A O 0.3916(8) 0.4004(7) 0.5544(6) 0.163(6) Uani 0.682(7) 1 d D U P B 1
O2A O 0.2912(10) 0.3576(7) 0.5677(6) 0.178(6) Uani 0.682(7) 1 d D U P B 1
O3A O 0.1856(10) 0.3715(9) 0.5142(6) 0.198(5) Uani 0.682(7) 1 d D U P B 1
O4A O 0.2333(11) 0.4051(9) 0.4648(6) 0.199(5) Uani 0.682(7) 1 d D U P B 1
C1A C 0.3091(13) 0.4541(8) 0.5791(7) 0.161(4) Uani 0.682(7) 1 d D U P B 1
C2A C 0.2427(14) 0.3152(9) 0.4699(8) 0.196(4) Uani 0.682(7) 1 d D U P B 1
F1A F 0.3309(9) 0.4501(7) 0.6126(5) 0.179(5) Uani 0.682(7) 1 d D U P B 1
F2A F 0.3405(8) 0.4908(6) 0.5677(5) 0.161(5) Uani 0.682(7) 1 d D U P B 1
F3A F 0.2498(8) 0.4585(7) 0.5742(5) 0.159(5) Uani 0.682(7) 1 d D U P B 1
F4A F 0.1840(10) 0.2997(8) 0.4471(6) 0.220(6) Uani 0.682(7) 1 d D U P B 1
F5A F 0.2614(10) 0.2903(8) 0.4917(6) 0.210(5) Uani 0.682(7) 1 d D U P B 1
F6A F 0.2840(10) 0.3180(7) 0.4490(6) 0.221(6) Uani 0.682(7) 1 d D U P B 1
S1H S 0.3121(13) 0.4236(11) 0.5336(7) 0.156(4) Uani 0.218(5) 1 d D U P C 2
O1H O 0.367(2) 0.4033(19) 0.5270(15) 0.142(7) Uiso 0.218(5) 1 d D U P C 2
N1H N 0.266(2) 0.4248(17) 0.4982(13) 0.174(4) Uiso 0.218(5) 1 d D U P C 2
C1H C 0.301(2) 0.4345(17) 0.5822(10) 0.157(4) Uiso 0.218(5) 1 d D U P C 2
O2H O 0.340(2) 0.4804(13) 0.5402(15) 0.154(7) Uiso 0.218(5) 1 d D U P C 2
F2H F 0.248(2) 0.447(2) 0.5886(15) 0.164(7) Uiso 0.218(5) 1 d D U P C 2
F1H F 0.350(2) 0.4721(18) 0.5968(14) 0.161(7) Uiso 0.218(5) 1 d D U P C 2
F4H F 0.145(2) 0.324(2) 0.5142(16) 0.230(11) Uiso 0.218(5) 1 d D U P C 2
C2H C 0.198(2) 0.3278(14) 0.4995(14) 0.195(4) Uiso 0.218(5) 1 d D U P C 2
F6H F 0.250(2) 0.335(2) 0.5232(15) 0.195(6) Uiso 0.218(5) 1 d D U P C 2
O3H O 0.144(2) 0.398(2) 0.4749(18) 0.201(8) Uiso 0.218(5) 1 d D U P C 2
O4H O 0.224(3) 0.356(2) 0.4437(12) 0.197(6) Uiso 0.218(5) 1 d D U P C 2
F3H F 0.299(2) 0.3955(19) 0.5955(14) 0.171(6) Uiso 0.218(5) 1 d D U P C 2
F5H F 0.198(3) 0.2857(16) 0.4748(16) 0.207(7) Uiso 0.218(5) 1 d D U P C 2
S2H S 0.2013(13) 0.3831(9) 0.4811(8) 0.167(4) Uani 0.218(5) 1 d D U P C 2
S2B S 0.0431(3) 0.2346(2) 0.28449(16) 0.112(2) Uani 0.809(6) 1 d D U P . .
O4B O 0.1081(5) 0.2490(4) 0.2800(5) 0.138(6) Uani 0.809(6) 1 d D U P D .
O3B O 0.0185(6) 0.1855(5) 0.2872(4) 0.132(5) Uani 0.809(6) 1 d D U P D .
C2B C -0.0039(9) 0.2370(7) 0.2429(5) 0.104(5) Uani 0.809(6) 1 d D U P D .
F4B F -0.0648(6) 0.2271(5) 0.2434(4) 0.155(5) Uani 0.809(6) 1 d D U P . .
F5B F 0.0129(7) 0.2022(5) 0.2162(4) 0.167(5) Uani 0.809(6) 1 d D U P . .
F6B F 0.0103(6) 0.2794(5) 0.2336(4) 0.159(5) Uani 0.809(6) 1 d D U P . .
S1B S 0.0398(5) 0.3263(4) 0.3309(3) 0.181(4) Uani 0.594(7) 1 d D U P D 1
N1B N 0.0115(13) 0.2660(8) 0.3159(7) 0.185(5) Uiso 0.594(7) 1 d D U P D 1
O2B O 0.0687(11) 0.3475(9) 0.3038(6) 0.185(8) Uiso 0.594(7) 1 d D U P D 1
O1B O -0.0161(11) 0.3485(10) 0.3451(7) 0.212(8) Uiso 0.594(7) 1 d D U P D 1
C1B C 0.0958(14) 0.3357(12) 0.3730(7) 0.198(5) Uiso 0.594(7) 1 d D U P D 1
F1B F 0.0694(11) 0.3121(9) 0.3986(7) 0.214(7) Uiso 0.594(7) 1 d D U P D 1
F2B F 0.1134(13) 0.3821(10) 0.3845(8) 0.258(11) Uiso 0.594(7) 1 d D U P D 1
F3B F 0.1410(11) 0.3101(9) 0.3632(7) 0.213(8) Uiso 0.594(7) 1 d D U P D 1
S1J S 0.0675(14) 0.2897(9) 0.3564(8) 0.186(4) Uani 0.214(6) 1 d D U P D 2
N1J N 0.018(2) 0.2740(18) 0.3158(9) 0.197(5) Uiso 0.214(6) 1 d D U P D 2
O2J O 0.126(2) 0.315(2) 0.348(2) 0.210(10) Uiso 0.214(6) 1 d D U P D 2
O1J O 0.030(3) 0.319(2) 0.3801(15) 0.206(8) Uiso 0.214(6) 1 d D U P D 2
C1J C 0.066(2) 0.2293(13) 0.3629(12) 0.222(7) Uiso 0.214(6) 1 d D U P D 2
F2J F 0.113(2) 0.2085(18) 0.3505(17) 0.235(18) Uiso 0.214(6) 1 d D U P D 2
F3J F 0.013(2) 0.2049(15) 0.3413(15) 0.204(16) Uiso 0.214(6) 1 d D U P D 2
F1J F 0.059(3) 0.226(2) 0.3967(12) 0.257(19) Uiso 0.214(6) 1 d D U P D 2
S1C S 0.7003(5) 0.8517(4) 0.1761(3) 0.117(3) Uani 0.569(7) 1 d D U P E 1
S2C S 0.6371(5) 0.7869(4) 0.2107(3) 0.142(3) Uani 0.569(7) 1 d D U P E 1
N1C N 0.6750(11) 0.8400(7) 0.2137(6) 0.130(3) Uani 0.569(7) 1 d D U P E 1
O2C O 0.6955(9) 0.8137(7) 0.1436(5) 0.128(5) Uani 0.569(7) 1 d D U P E 1
O1C O 0.7524(11) 0.8903(11) 0.1939(7) 0.132(6) Uani 0.569(7) 1 d D U P E 1
O4C O 0.5879(11) 0.7865(9) 0.2350(7) 0.168(5) Uani 0.569(7) 1 d D U P E 1
O3C O 0.6193(12) 0.7531(8) 0.1748(6) 0.150(6) Uani 0.569(7) 1 d D U P E 1
C1C C 0.6392(11) 0.8847(9) 0.1660(7) 0.125(4) Uani 0.569(7) 1 d D U P E 1
C2C C 0.6944(12) 0.7531(10) 0.2260(8) 0.149(4) Uani 0.569(7) 1 d D U P E 1
F1C F 0.6527(9) 0.9026(8) 0.1367(6) 0.148(5) Uani 0.569(7) 1 d D U P E 1
F2C F 0.6361(7) 0.9264(5) 0.1930(4) 0.117(4) Uani 0.569(7) 1 d D U P E 1
F3C F 0.5810(8) 0.8574(6) 0.1575(5) 0.137(5) Uani 0.569(7) 1 d D U P E 1
F4C F 0.6637(10) 0.7104(7) 0.2292(5) 0.165(5) Uani 0.569(7) 1 d D U P E 1
F5C F 0.7362(9) 0.7491(7) 0.2052(5) 0.168(5) Uani 0.569(7) 1 d D U P E 1
F6C F 0.7269(10) 0.7729(8) 0.2586(6) 0.174(5) Uani 0.569(7) 1 d D U P E 1
S1G S 0.6906(12) 0.8647(8) 0.1829(6) 0.129(3) Uani 0.290(6) 1 d D U P F 2
S2G S 0.6593(10) 0.7718(8) 0.1946(6) 0.136(3) Uani 0.290(6) 1 d D U P F 2
F3G F 0.6867(16) 0.8396(13) 0.1199(10) 0.156(9) Uiso 0.290(6) 1 d D U P F 2
F1G F 0.5980(14) 0.8638(13) 0.1358(10) 0.132(7) Uiso 0.290(6) 1 d D U P F 2
C1G C 0.6590(17) 0.8704(14) 0.1385(9) 0.127(4) Uiso 0.290(6) 1 d D U P F 2
O1G O 0.7565(16) 0.892(2) 0.1843(14) 0.120(7) Uiso 0.290(6) 1 d D U P F 2
N1G N 0.7016(17) 0.8229(11) 0.2025(11) 0.131(3) Uiso 0.290(6) 1 d D U P F 2
F6G F 0.6144(18) 0.7285(12) 0.2426(10) 0.160(7) Uiso 0.290(6) 1 d D U P F 2
O4G O 0.661(2) 0.7280(12) 0.1682(10) 0.154(7) Uiso 0.290(6) 1 d D U P F 2
C2G C 0.6386(19) 0.7718(14) 0.2427(8) 0.147(4) Uiso 0.290(6) 1 d D U P F 2
O3G O 0.5871(14) 0.7701(17) 0.1848(12) 0.150(6) Uiso 0.290(6) 1 d D U P F 2
F5G F 0.6047(17) 0.8063(13) 0.2537(10) 0.160(7) Uiso 0.290(6) 1 d D U P F 2
F4G F 0.6871(17) 0.7963(14) 0.2661(10) 0.170(7) Uiso 0.290(6) 1 d D U P F 2
O2G O 0.6509(17) 0.8969(14) 0.2017(10) 0.128(6) Uiso 0.290(6) 1 d D U P F 2
F2G F 0.6826(17) 0.9179(12) 0.1384(11) 0.139(8) Uiso 0.290(6) 1 d D U P F 2
S1D S 0.7327(3) 0.5823(2) 0.04777(16) 0.122(2) Uani 0.903(6) 1 d D U P . .
S2D S 0.6714(3) 0.5655(2) 0.10610(15) 0.136(2) Uani 0.903(6) 1 d D U P . .
C1D C 0.8103(9) 0.6205(8) 0.0652(7) 0.166(7) Uani 0.903(6) 1 d D U P G .
C2D C 0.7139(10) 0.5984(7) 0.1518(5) 0.155(7) Uani 0.903(6) 1 d D U P G .
F1D F 0.8086(7) 0.6637(5) 0.0810(5) 0.218(6) Uani 0.903(6) 1 d D U P . .
F2D F 0.8439(6) 0.6197(7) 0.0376(5) 0.231(7) Uani 0.903(6) 1 d D U P . .
F3D F 0.8379(7) 0.5990(6) 0.0887(5) 0.243(7) Uani 0.903(6) 1 d D U P . .
F5D F 0.6866(8) 0.5867(5) 0.1787(3) 0.200(6) Uani 0.903(6) 1 d D U P . .
N1D N 0.6880(9) 0.5972(6) 0.0799(5) 0.102(5) Uani 0.651(12) 1 d D U P G 1
O1D O 0.7149(10) 0.6072(8) 0.0199(5) 0.109(7) Uani 0.651(12) 1 d D U P G 1
O2D O 0.7359(8) 0.5340(6) 0.0389(6) 0.115(6) Uani 0.651(12) 1 d D U P G 1
O4D O 0.6006(9) 0.5629(8) 0.1105(5) 0.156(7) Uani 0.651(12) 1 d D U P G 1
O3D O 0.6880(11) 0.5186(6) 0.1025(4) 0.138(7) Uani 0.651(12) 1 d D U P G 1
F4D F 0.6949(14) 0.6455(6) 0.1566(5) 0.209(9) Uani 0.651(12) 1 d D U P G 1
F6D F 0.7740(10) 0.6060(15) 0.1523(6) 0.248(11) Uani 0.651(12) 1 d D U P G 1
N1I N 0.7246(17) 0.5525(13) 0.0790(9) 0.117(11) Uiso 0.251(12) 1 d D U P G 2
O2I O 0.755(2) 0.5397(13) 0.0237(12) 0.13(2) Uiso 0.251(12) 1 d D U P G 2
O1I O 0.698(2) 0.608(2) 0.0297(15) 0.112(19) Uiso 0.251(12) 1 d D U P G 2
O3I O 0.647(2) 0.6063(13) 0.0975(12) 0.128(15) Uiso 0.251(12) 1 d D U P G 2
F6I F 0.751(2) 0.6401(14) 0.1506(15) 0.179(19) Uiso 0.251(12) 1 d D U P G 2
O4I O 0.6414(19) 0.5210(11) 0.1104(12) 0.111(15) Uiso 0.251(12) 1 d D U P G 2
F4I F 0.7627(16) 0.5703(15) 0.1535(12) 0.138(16) Uiso 0.251(12) 1 d D U P G 2
S1E S 0.3580(5) 0.5918(4) 0.2821(3) 0.135(4) Uani 0.523(6) 1 d D U P . .
S2E S 0.4162(5) 0.6915(3) 0.2998(3) 0.149(4) Uani 0.523(6) 1 d D U P . .
N1E N 0.4054(14) 0.6355(7) 0.2737(7) 0.178(9) Uani 0.523(6) 1 d D U P . .
O2E O 0.3350(12) 0.6001(8) 0.3179(5) 0.159(9) Uani 0.523(6) 1 d D U P . .
O1E O 0.3823(10) 0.5480(7) 0.2691(5) 0.130(7) Uani 0.523(6) 1 d D U P . .
O3E O 0.4149(15) 0.6991(9) 0.3379(5) 0.201(12) Uani 0.523(6) 1 d D U P . .
O4E O 0.3870(16) 0.7248(10) 0.2821(8) 0.238(14) Uani 0.523(6) 1 d D U P . .
C1E C 0.2860(11) 0.5831(10) 0.2514(7) 0.138(7) Uani 0.523(6) 1 d D U P . .
C2E C 0.5030(12) 0.7059(11) 0.2977(10) 0.201(10) Uani 0.523(6) 1 d D U P . .
F1E F 0.2447(9) 0.5464(6) 0.2553(5) 0.145(6) Uani 0.523(6) 1 d D U P . .
F2E F 0.2590(11) 0.6246(7) 0.2602(7) 0.195(9) Uani 0.523(6) 1 d D U P . .
F3E F 0.2955(10) 0.5776(6) 0.2152(5) 0.163(8) Uani 0.523(6) 1 d D U P . .
F6E F 0.5103(16) 0.6967(10) 0.2621(9) 0.280(13) Uani 0.523(6) 1 d D U P . .
F5E F 0.5207(14) 0.7533(8) 0.3100(10) 0.280(15) Uani 0.523(6) 1 d D U P . .
F4E F 0.5260(14) 0.6699(11) 0.3067(11) 0.289(13) Uani 0.523(6) 1 d D U P . .
S1F S 0.86998(19) 0.20498(13) 0.09142(11) 0.0852(11) Uani 1 1 d D U . . .
S2F S 0.86678(14) 0.10425(12) 0.06634(10) 0.0633(10) Uani 1 1 d D U . . .
N1F N 0.8367(4) 0.1502(3) 0.0822(3) 0.066(3) Uani 1 1 d D U . . .
O2F O 0.8238(5) 0.2346(3) 0.0981(3) 0.138(4) Uani 1 1 d D U . . .
O1F O 0.9187(5) 0.2164(3) 0.0695(3) 0.115(3) Uani 1 1 d D U . . .
O4F O 0.9147(3) 0.1118(3) 0.0430(2) 0.073(2) Uani 1 1 d D U . . .
O3F O 0.8769(4) 0.0762(3) 0.0935(2) 0.076(2) Uani 1 1 d D U . . .
C1F C 0.9147(7) 0.2134(6) 0.1380(4) 0.098(4) Uani 1 1 d D U . . .
C2F C 0.8001(6) 0.0657(5) 0.0341(4) 0.074(3) Uani 1 1 d D U . . .
F1F F 0.9571(4) 0.1846(4) 0.1361(3) 0.139(3) Uani 1 1 d D U . . .
F3F F 0.9412(4) 0.2599(3) 0.1508(3) 0.146(4) Uani 1 1 d D U . . .
F2F F 0.8774(4) 0.2015(3) 0.1615(2) 0.138(3) Uani 1 1 d D U . . .
F5F F 0.8144(3) 0.0225(3) 0.0203(2) 0.092(2) Uani 1 1 d D U . . .
F4F F 0.7491(3) 0.0583(3) 0.0513(2) 0.089(2) Uani 1 1 d D U . . .
F6F F 0.7856(4) 0.0855(3) 0.0061(2) 0.107(3) Uani 1 1 d D U . . .
N1S N 0.7276(9) 0.7779(6) 0.0527(5) 0.168(7) Uani 1 1 d . U . . .
C1S C 0.6968(10) 0.7495(8) 0.0631(5) 0.124(6) Uani 1 1 d . U . . .
C2S C 0.6602(8) 0.7139(6) 0.0764(5) 0.136(6) Uani 1 1 d . U . . .
H2S1 H 0.677686 0.683583 0.071516 0.204 Uiso 1 1 calc R U . . .
H2S2 H 0.616933 0.707165 0.063824 0.204 Uiso 1 1 calc R U . . .
H2S3 H 0.660271 0.725799 0.103341 0.204 Uiso 1 1 calc R U . . .
N2S N 0.6509(7) 0.2775(7) 0.4165(5) 0.140(6) Uani 1 1 d . U . . .
C3S C 0.6782(12) 0.2514(10) 0.4291(7) 0.149(9) Uani 1 1 d . U . . .
C4S C 0.7040(13) 0.2142(10) 0.4397(8) 0.228(12) Uani 1 1 d . U . . .
H4S1 H 0.697506 0.214304 0.465464 0.342 Uiso 1 1 calc R U . . .
H4S2 H 0.749271 0.219561 0.437771 0.342 Uiso 1 1 calc R U . . .
H4S3 H 0.683559 0.182371 0.423230 0.342 Uiso 1 1 calc R U . . .
 
loop_
 _atom_site_aniso_label
 _atom_site_aniso_U_11
 _atom_site_aniso_U_22
 _atom_site_aniso_U_33
 _atom_site_aniso_U_23
 _atom_site_aniso_U_13
 _atom_site_aniso_U_12
Zn1 0.0473(10) 0.0582(11) 0.0582(11) 0.0009(9) -0.0020(8) -0.0049(8)
Zn2 0.0880(13) 0.0596(11) 0.0488(11) -0.0093(9) 0.0053(9) 0.0147(9)
Zn3 0.0762(12) 0.0674(12) 0.0794(13) 0.0189(10) -0.0047(10) 0.0146(9)
Zn4 0.1286(16) 0.0610(12) 0.0467(11) 0.0114(9) -0.0063(10) -0.0254(11)
N1 0.106(7) 0.059(6) 0.046(6) -0.010(5) 0.010(6) 0.014(6)
N2 0.073(6) 0.052(5) 0.043(6) -0.016(5) 0.004(5) -0.002(5)
N3 0.046(6) 0.061(6) 0.053(6) -0.006(5) -0.002(4) 0.005(5)
N4 0.040(6) 0.062(6) 0.056(6) 0.000(5) 0.004(4) 0.000(4)
N5 0.077(6) 0.068(6) 0.084(8) 0.012(6) 0.004(6) 0.026(6)
N6 0.082(7) 0.073(7) 0.087(8) 0.009(6) 0.001(6) 0.024(5)
C1 0.121(10) 0.062(7) 0.071(10) -0.011(7) 0.009(8) 0.021(7)
C2 0.120(10) 0.069(9) 0.068(10) -0.009(7) 0.009(8) 0.011(7)
C3 0.105(9) 0.044(6) 0.084(10) -0.009(7) 0.004(8) -0.013(7)
C4 0.101(8) 0.045(6) 0.049(8) -0.012(6) 0.000(7) -0.011(6)
C5 0.093(8) 0.046(6) 0.054(8) -0.014(6) -0.002(7) -0.007(5)
C6 0.082(8) 0.051(6) 0.032(7) -0.013(6) -0.005(6) -0.001(5)
C7 0.068(7) 0.051(6) 0.045(7) -0.014(6) 0.004(6) -0.004(5)
C8 0.061(7) 0.051(6) 0.049(8) -0.007(6) -0.004(6) 0.000(6)
C9 0.054(7) 0.051(6) 0.048(8) -0.013(6) -0.017(6) -0.005(5)
C10 0.053(7) 0.047(6) 0.050(7) -0.014(5) -0.017(5) -0.005(5)
C11 0.064(7) 0.046(6) 0.052(8) -0.001(6) -0.001(6) -0.001(6)
C12 0.073(7) 0.050(6) 0.055(8) 0.002(6) -0.003(6) 0.003(5)
C13 0.067(7) 0.046(6) 0.038(7) -0.005(5) 0.002(5) -0.003(5)
C14 0.071(7) 0.040(6) 0.043(7) -0.003(5) -0.001(5) -0.001(5)
C15 0.065(6) 0.039(6) 0.028(6) -0.007(5) -0.006(5) -0.002(5)
C16 0.054(6) 0.043(6) 0.036(6) -0.006(4) -0.005(4) -0.001(4)
C17 0.050(5) 0.037(5) 0.040(7) 0.000(4) -0.007(5) -0.005(4)
C18 0.048(5) 0.045(5) 0.035(7) 0.000(5) -0.005(5) -0.009(4)
C19 0.052(5) 0.038(6) 0.041(7) -0.010(5) 0.000(5) -0.008(4)
C20 0.059(6) 0.044(7) 0.035(7) -0.015(5) 0.005(5) 0.004(5)
C21 0.059(7) 0.047(6) 0.050(8) -0.002(5) -0.003(5) -0.001(5)
C22 0.059(6) 0.048(6) 0.043(7) -0.014(5) -0.007(5) -0.002(5)
C23 0.065(6) 0.044(7) 0.052(8) -0.008(6) -0.015(6) -0.005(5)
C24 0.056(6) 0.041(6) 0.049(7) -0.002(5) -0.005(5) 0.004(5)
C25 0.047(6) 0.045(6) 0.060(6) 0.000(4) 0.000(5) -0.001(4)
C26 0.052(5) 0.043(5) 0.045(7) 0.006(5) 0.003(5) -0.010(4)
C27 0.055(5) 0.046(6) 0.032(6) -0.003(5) 0.009(5) -0.004(4)
C28 0.056(6) 0.043(6) 0.040(7) -0.005(5) 0.003(5) -0.001(4)
C29 0.060(7) 0.043(6) 0.046(7) -0.011(5) 0.000(6) -0.005(5)
C30 0.072(7) 0.042(7) 0.067(8) -0.004(6) 0.009(6) 0.005(5)
C31 0.070(6) 0.051(6) 0.071(8) 0.008(6) 0.007(6) 0.005(5)
C32 0.051(7) 0.048(6) 0.088(9) -0.008(6) -0.004(6) -0.005(5)
C33 0.061(6) 0.047(6) 0.058(7) -0.007(5) -0.001(6) 0.001(5)
C34 0.050(5) 0.047(6) 0.054(6) -0.011(5) -0.003(5) -0.004(5)
C35 0.050(5) 0.047(6) 0.037(6) -0.003(5) -0.005(5) -0.003(4)
C36 0.051(5) 0.039(5) 0.038(7) 0.001(5) -0.003(5) -0.004(4)
C37 0.050(6) 0.041(6) 0.028(6) -0.005(5) -0.004(5) -0.007(4)
C38 0.062(7) 0.047(6) 0.050(8) -0.009(5) -0.008(5) -0.006(5)
C39 0.074(7) 0.046(6) 0.034(7) -0.006(5) -0.012(6) -0.003(5)
C40 0.059(6) 0.043(6) 0.042(7) -0.004(5) -0.007(5) -0.001(5)
C41 0.061(7) 0.057(7) 0.051(8) 0.007(6) -0.004(5) 0.001(5)
C42 0.056(7) 0.052(6) 0.056(8) 0.002(6) -0.006(5) 0.010(5)
C43 0.058(7) 0.051(6) 0.050(7) -0.002(5) -0.003(5) 0.008(5)
C44 0.066(8) 0.045(7) 0.058(8) 0.002(6) -0.012(5) -0.008(5)
C45 0.061(7) 0.053(6) 0.053(8) 0.005(6) -0.015(5) 0.000(5)
C46 0.050(7) 0.079(8) 0.048(7) 0.004(6) 0.002(5) 0.010(6)
C47 0.048(6) 0.077(8) 0.051(7) 0.007(5) -0.001(5) 0.020(6)
C48 0.049(7) 0.085(9) 0.073(9) 0.008(7) -0.006(6) 0.018(6)
C49 0.047(7) 0.103(10) 0.071(9) 0.015(7) -0.006(6) 0.009(7)
C50 0.057(7) 0.094(9) 0.072(9) 0.011(7) -0.010(7) 0.005(7)
C51 0.050(7) 0.089(9) 0.058(8) 0.012(6) -0.004(6) -0.011(6)
C52 0.062(6) 0.049(7) 0.105(10) -0.010(7) -0.003(7) 0.001(5)
C53 0.071(7) 0.065(8) 0.105(10) 0.008(8) -0.001(8) 0.014(6)
C54 0.080(8) 0.077(8) 0.101(10) 0.013(8) 0.011(8) 0.030(7)
C55 0.077(7) 0.067(8) 0.098(10) 0.012(7) 0.001(8) 0.028(6)
C56 0.093(9) 0.095(11) 0.183(15) 0.034(10) 0.026(11) 0.035(7)
C57 0.072(8) 0.065(8) 0.172(14) 0.009(9) 0.013(9) 0.014(7)
C58 0.080(8) 0.067(7) 0.082(9) 0.004(7) -0.009(7) 0.020(7)
C59 0.092(7) 0.059(7) 0.085(10) 0.006(7) 0.002(7) 0.025(6)
C60 0.096(9) 0.068(8) 0.120(11) 0.001(8) -0.002(9) 0.037(7)
C61 0.108(10) 0.087(10) 0.159(14) -0.005(10) -0.018(10) 0.054(7)
C62 0.099(10) 0.099(10) 0.181(16) -0.008(10) -0.016(11) 0.050(8)
C63 0.089(8) 0.089(9) 0.137(13) 0.017(9) 0.021(9) 0.032(8)
C64 0.060(7) 0.054(8) 0.050(7) -0.005(5) 0.005(5) -0.001(6)
C65 0.100(10) 0.082(10) 0.062(9) 0.015(7) 0.022(8) 0.005(8)
C66 0.062(8) 0.048(7) 0.058(7) 0.008(6) -0.010(5) -0.004(6)
C67 0.093(10) 0.110(11) 0.094(11) 0.050(9) 0.016(8) 0.013(9)
C68 0.063(8) 0.046(7) 0.083(8) 0.011(6) 0.004(6) 0.003(6)
C69 0.117(11) 0.083(10) 0.074(8) 0.029(8) 0.019(8) 0.017(9)
C70 0.051(7) 0.054(7) 0.060(7) -0.005(5) -0.006(6) 0.012(6)
C71 0.142(13) 0.088(10) 0.071(10) 0.020(7) 0.033(9) 0.032(9)
C72 0.071(8) 0.054(8) 0.054(6) -0.013(6) -0.018(6) 0.009(6)
C73 0.128(12) 0.087(11) 0.072(10) 0.020(8) -0.002(8) 0.003(9)
C74 0.059(7) 0.051(7) 0.082(7) -0.012(7) 0.016(7) -0.011(6)
C75 0.149(14) 0.112(12) 0.086(9) 0.016(9) 0.026(10) -0.025(11)
N7 0.065(6) 0.091(8) 0.070(7) 0.017(6) -0.001(6) -0.015(6)
N8 0.046(5) 0.069(7) 0.069(7) 0.012(5) 0.007(5) -0.016(5)
N9 0.126(9) 0.052(6) 0.060(7) 0.019(5) -0.027(6) -0.021(6)
N10 0.145(8) 0.071(7) 0.055(7) 0.037(5) -0.028(6) -0.029(6)
N11 0.068(6) 0.080(7) 0.051(6) 0.006(5) -0.006(5) 0.007(5)
N12 0.087(8) 0.106(9) 0.073(8) 0.034(6) -0.012(6) 0.020(7)
C101 0.066(7) 0.095(10) 0.087(10) 0.026(8) 0.000(8) -0.015(7)
C102 0.099(10) 0.129(13) 0.126(13) 0.060(9) 0.008(10) -0.025(9)
C103 0.111(10) 0.121(13) 0.153(14) 0.088(10) 0.007(11) -0.033(9)
C104 0.092(9) 0.103(11) 0.129(12) 0.068(9) 0.004(9) -0.027(8)
C105 0.069(7) 0.069(9) 0.073(9) 0.026(6) 0.012(7) -0.014(6)
C106 0.065(7) 0.081(9) 0.059(9) 0.018(6) 0.002(7) -0.017(6)
C107 0.043(6) 0.060(6) 0.074(8) 0.021(7) 0.005(6) -0.007(5)
C108 0.047(6) 0.055(6) 0.084(9) 0.017(7) -0.010(7) -0.004(5)
C109 0.047(6) 0.049(7) 0.083(9) 0.009(7) -0.009(7) -0.013(5)
C110 0.053(6) 0.060(6) 0.063(8) 0.013(7) -0.005(6) -0.004(5)
C111 0.048(6) 0.062(7) 0.129(11) 0.024(8) 0.017(8) -0.002(6)
C112 0.067(7) 0.048(7) 0.122(11) 0.016(8) 0.031(8) -0.004(5)
C113 0.056(6) 0.044(7) 0.057(8) 0.002(5) 0.000(6) -0.009(5)
C114 0.050(6) 0.055(8) 0.065(8) 0.014(6) -0.008(6) -0.002(6)
C115 0.046(5) 0.050(7) 0.050(7) 0.009(5) -0.008(5) -0.008(5)
C116 0.043(5) 0.044(6) 0.061(6) 0.012(4) -0.011(5) -0.003(5)
C117 0.045(5) 0.034(6) 0.032(6) 0.000(4) -0.005(5) -0.007(4)
C118 0.046(5) 0.024(6) 0.044(7) 0.000(4) 0.000(5) 0.002(5)
C119 0.053(6) 0.027(6) 0.039(6) -0.002(5) -0.002(5) 0.002(5)
C120 0.052(7) 0.043(7) 0.054(8) 0.013(5) -0.012(5) -0.011(6)
C121 0.063(7) 0.045(7) 0.052(8) 0.017(5) -0.010(6) -0.004(5)
C122 0.051(6) 0.039(6) 0.044(7) 0.006(5) -0.001(5) -0.002(5)
C123 0.053(6) 0.028(6) 0.052(7) 0.005(5) -0.005(5) 0.002(5)
C124 0.049(5) 0.024(6) 0.044(6) 0.000(4) -0.007(5) 0.000(4)
C125 0.047(6) 0.036(6) 0.055(6) 0.011(4) 0.000(4) 0.010(4)
C126 0.046(5) 0.030(6) 0.047(7) 0.001(4) -0.002(5) 0.005(5)
C127 0.046(5) 0.027(6) 0.045(7) 0.002(5) 0.002(5) 0.000(5)
C128 0.047(5) 0.037(7) 0.048(7) 0.004(5) 0.006(5) 0.004(5)
C129 0.054(5) 0.029(6) 0.057(7) 0.012(5) 0.006(5) 0.008(5)
C130 0.045(6) 0.055(7) 0.052(8) 0.015(5) 0.001(5) 0.005(6)
C131 0.054(5) 0.052(7) 0.030(7) 0.003(5) -0.004(5) 0.003(5)
C132 0.052(5) 0.054(7) 0.059(8) 0.018(6) 0.001(6) 0.000(5)
C133 0.048(5) 0.028(6) 0.046(7) -0.002(5) -0.001(5) -0.004(5)
C134 0.048(5) 0.046(5) 0.045(6) 0.007(4) -0.007(5) -0.009(5)
C135 0.050(5) 0.026(6) 0.038(6) -0.002(5) 0.002(5) -0.003(5)
C136 0.048(5) 0.037(6) 0.036(7) 0.002(5) -0.002(5) -0.003(5)
C137 0.047(5) 0.031(6) 0.053(7) 0.000(5) -0.004(5) -0.004(5)
C138 0.052(6) 0.032(7) 0.069(8) 0.007(5) 0.001(6) 0.002(5)
C139 0.057(6) 0.054(8) 0.054(8) 0.009(6) 0.002(6) -0.011(6)
C140 0.057(7) 0.034(6) 0.045(6) 0.007(5) -0.012(5) 0.000(5)
C141 0.078(8) 0.041(7) 0.047(6) 0.006(5) -0.016(6) -0.009(6)
C142 0.119(10) 0.049(7) 0.043(7) 0.007(5) -0.013(7) -0.001(7)
C143 0.101(9) 0.048(6) 0.059(7) 0.018(5) 0.001(7) -0.003(6)
C144 0.091(9) 0.032(7) 0.061(7) 0.011(5) -0.011(7) -0.018(6)
C145 0.072(8) 0.039(6) 0.050(7) 0.010(5) -0.014(6) -0.011(6)
C146 0.140(10) 0.075(8) 0.080(9) 0.042(7) -0.034(7) -0.026(8)
C147 0.143(10) 0.077(9) 0.093(9) 0.050(7) -0.053(8) -0.037(7)
C148 0.169(11) 0.112(10) 0.134(11) 0.072(9) -0.068(9) -0.034(9)
C149 0.199(12) 0.148(12) 0.154(12) 0.098(10) -0.078(10) -0.045(10)
C150 0.208(12) 0.119(11) 0.136(12) 0.094(10) -0.070(10) -0.043(9)
C151 0.172(11) 0.088(9) 0.088(10) 0.060(8) -0.044(8) -0.036(8)
C152 0.053(6) 0.052(6) 0.027(6) 0.001(5) -0.003(5) 0.005(5)
C153 0.054(7) 0.059(7) 0.056(8) 0.009(6) -0.010(5) -0.009(5)
C154 0.048(7) 0.062(7) 0.055(8) 0.005(6) -0.006(5) -0.001(6)
C155 0.057(7) 0.060(6) 0.051(7) 0.001(6) 0.002(5) 0.011(6)
C156 0.064(8) 0.064(7) 0.058(8) 0.006(6) -0.011(5) 0.016(6)
C157 0.059(7) 0.059(6) 0.059(8) 0.022(6) -0.004(5) 0.004(6)
C158 0.076(7) 0.080(9) 0.052(8) 0.009(7) -0.001(6) 0.003(7)
C159 0.072(7) 0.109(10) 0.060(8) 0.017(7) -0.001(6) 0.010(7)
C160 0.069(8) 0.158(13) 0.072(9) 0.025(9) -0.001(7) 0.011(8)
C161 0.066(9) 0.177(14) 0.085(10) 0.041(9) 0.000(7) 0.004(9)
C162 0.072(8) 0.183(15) 0.090(11) 0.056(10) -0.003(8) 0.011(9)
C163 0.089(9) 0.118(11) 0.087(10) 0.049(9) -0.015(8) 0.006(8)
C164 0.071(8) 0.057(7) 0.056(6) 0.009(5) -0.017(6) -0.022(6)
C165 0.120(12) 0.085(10) 0.084(11) -0.017(8) -0.009(9) 0.012(8)
C166 0.061(7) 0.052(7) 0.083(8) 0.030(6) 0.012(7) 0.008(6)
C167 0.117(11) 0.069(9) 0.086(9) 0.017(7) 0.022(8) 0.046(8)
C168 0.051(7) 0.056(7) 0.061(8) 0.021(6) 0.009(5) 0.015(5)
C169 0.080(9) 0.097(10) 0.126(12) 0.070(9) 0.031(8) 0.026(7)
C170 0.047(7) 0.038(6) 0.059(7) 0.012(5) -0.021(5) 0.005(5)
C171 0.072(9) 0.056(8) 0.074(9) -0.019(7) -0.013(6) 0.003(7)
C172 0.036(6) 0.040(5) 0.072(7) 0.011(5) -0.006(6) -0.006(5)
C173 0.096(10) 0.057(8) 0.081(8) 0.004(7) 0.021(8) 0.016(7)
C174 0.055(7) 0.047(6) 0.050(6) 0.016(5) 0.001(5) -0.006(6)
C175 0.117(11) 0.053(7) 0.070(9) -0.008(6) 0.020(8) -0.017(8)
N13 0.058(6) 0.045(5) 0.065(7) -0.003(5) -0.001(5) -0.009(5)
N14 0.042(5) 0.040(5) 0.058(6) -0.007(4) -0.002(5) -0.004(4)
N15 0.108(9) 0.076(7) 0.043(6) -0.007(5) -0.004(5) 0.019(6)
N16 0.087(7) 0.081(8) 0.044(6) 0.001(5) -0.003(6) 0.012(5)
N17 0.085(7) 0.051(6) 0.058(6) 0.031(5) -0.001(5) -0.012(5)
N18 0.119(9) 0.064(7) 0.060(8) 0.007(5) 0.005(6) -0.025(7)
C201 0.070(8) 0.048(6) 0.069(8) 0.001(6) -0.011(7) -0.017(6)
C202 0.124(11) 0.047(7) 0.074(9) -0.008(6) -0.004(8) -0.021(8)
C203 0.096(10) 0.057(7) 0.071(9) -0.021(7) -0.011(7) -0.024(7)
C204 0.061(8) 0.060(6) 0.059(7) -0.015(6) -0.014(6) -0.019(6)
C205 0.047(7) 0.049(6) 0.054(7) -0.010(5) -0.012(6) -0.016(6)
C206 0.047(7) 0.049(6) 0.055(7) -0.006(5) -0.001(6) -0.007(6)
C207 0.038(6) 0.036(5) 0.069(8) 0.004(5) 0.005(5) 0.001(5)
C208 0.040(6) 0.042(5) 0.057(7) 0.007(6) 0.001(5) 0.006(5)
C209 0.059(6) 0.029(5) 0.057(8) 0.002(6) 0.006(6) 0.004(5)
C210 0.052(6) 0.034(5) 0.048(7) 0.009(5) 0.001(5) 0.002(4)
C211 0.047(7) 0.041(5) 0.056(8) -0.002(6) 0.005(6) -0.004(5)
C212 0.049(6) 0.044(6) 0.058(8) -0.001(6) 0.010(6) 0.001(5)
C213 0.039(6) 0.036(5) 0.059(7) 0.007(5) 0.006(5) 0.003(5)
C214 0.053(7) 0.039(6) 0.054(6) 0.009(5) 0.009(6) 0.002(5)
C215 0.054(7) 0.037(6) 0.053(6) 0.001(4) -0.002(5) 0.000(5)
C216 0.053(6) 0.041(6) 0.055(6) -0.002(4) 0.009(5) -0.005(4)
C217 0.048(6) 0.039(6) 0.052(6) 0.007(4) -0.002(5) 0.000(5)
C218 0.044(6) 0.037(6) 0.056(6) 0.008(4) -0.010(5) -0.002(5)
C219 0.053(7) 0.043(6) 0.053(6) 0.002(5) -0.007(5) -0.004(5)
C220 0.042(7) 0.038(7) 0.050(6) -0.009(5) -0.013(5) -0.014(5)
C221 0.069(8) 0.041(6) 0.039(6) -0.011(5) -0.010(6) -0.003(5)
C222 0.084(8) 0.043(6) 0.049(6) -0.001(5) -0.008(6) -0.016(6)
C223 0.092(9) 0.049(7) 0.055(6) 0.003(5) -0.015(6) -0.032(7)
C224 0.063(7) 0.044(6) 0.054(6) 0.007(5) -0.007(5) -0.012(5)
C225 0.074(6) 0.047(6) 0.052(6) 0.008(5) -0.013(5) -0.023(5)
C226 0.046(6) 0.036(6) 0.050(5) 0.010(4) -0.015(5) -0.004(5)
C227 0.064(7) 0.030(6) 0.054(6) 0.015(4) -0.004(5) 0.003(5)
C228 0.056(7) 0.029(6) 0.058(6) 0.016(5) -0.008(5) 0.000(5)
C229 0.065(8) 0.045(6) 0.054(7) 0.012(5) 0.000(6) -0.012(5)
C230 0.060(8) 0.055(7) 0.051(6) 0.023(5) -0.011(6) -0.019(6)
C231 0.056(7) 0.067(7) 0.051(6) 0.020(5) -0.006(6) -0.012(5)
C232 0.046(7) 0.057(7) 0.062(7) 0.015(6) -0.005(5) -0.007(5)
C233 0.035(6) 0.037(5) 0.064(6) 0.010(5) -0.003(5) -0.003(4)
C234 0.053(6) 0.034(5) 0.051(6) 0.011(5) 0.000(4) -0.007(4)
C235 0.052(7) 0.035(6) 0.052(6) 0.010(4) -0.003(5) 0.002(4)
C236 0.055(7) 0.039(6) 0.049(6) 0.011(4) -0.003(5) 0.001(4)
C237 0.053(7) 0.042(6) 0.048(6) -0.001(4) -0.002(5) -0.005(5)
C238 0.057(7) 0.042(6) 0.046(6) 0.005(5) 0.002(6) -0.008(5)
C239 0.048(7) 0.043(6) 0.049(7) -0.002(5) 0.004(5) -0.010(5)
C240 0.095(8) 0.045(6) 0.043(6) 0.000(5) -0.036(6) -0.022(6)
C241 0.112(13) 0.059(10) 0.046(7) 0.002(6) -0.017(10) -0.003(10)
C242 0.096(13) 0.065(7) 0.048(8) 0.006(7) -0.010(10) 0.002(10)
C243 0.097(9) 0.065(7) 0.053(6) -0.002(5) 0.025(7) 0.008(7)
C244 0.095(13) 0.055(9) 0.053(8) -0.001(6) 0.010(10) 0.007(10)
C245 0.102(13) 0.053(7) 0.047(8) -0.003(7) -0.007(10) 0.003(10)
C246 0.094(10) 0.095(10) 0.056(7) -0.005(7) -0.003(6) 0.019(8)
C247 0.083(9) 0.089(9) 0.050(7) 0.003(6) 0.001(6) 0.009(6)
C248 0.108(10) 0.117(11) 0.069(8) 0.012(8) 0.018(7) -0.003(9)
C249 0.128(12) 0.128(13) 0.065(8) 0.012(8) 0.031(9) 0.001(8)
C250 0.127(12) 0.113(11) 0.049(8) -0.005(8) 0.019(7) 0.011(8)
C251 0.100(10) 0.083(9) 0.046(7) -0.004(6) 0.002(6) 0.014(7)
C252 0.068(6) 0.049(7) 0.047(6) 0.020(6) -0.008(5) -0.019(6)
C253 0.067(6) 0.055(8) 0.039(7) 0.011(6) -0.010(5) -0.011(6)
C254 0.067(7) 0.053(7) 0.041(6) 0.006(6) -0.006(5) -0.013(6)
C255 0.086(7) 0.058(8) 0.040(6) 0.016(6) -0.005(5) -0.015(6)
C256 0.088(7) 0.057(8) 0.040(7) 0.011(6) -0.008(5) -0.010(7)
C257 0.081(8) 0.067(8) 0.052(6) 0.022(7) -0.012(5) -0.022(7)
C258 0.083(8) 0.046(7) 0.067(8) 0.030(6) -0.006(6) -0.011(6)
C259 0.095(8) 0.051(7) 0.054(8) 0.010(6) -0.005(6) -0.033(6)
C260 0.111(10) 0.054(7) 0.097(10) 0.009(7) 0.021(8) -0.034(7)
C261 0.120(11) 0.073(9) 0.128(13) 0.006(8) 0.039(9) -0.031(9)
C262 0.147(12) 0.078(9) 0.108(12) 0.006(8) 0.049(10) -0.030(8)
C263 0.149(12) 0.071(9) 0.076(10) 0.003(8) 0.034(8) -0.025(8)
C264 0.055(6) 0.044(7) 0.062(8) -0.009(6) 0.002(6) -0.008(5)
C265 0.074(9) 0.082(10) 0.114(11) 0.032(8) 0.015(8) 0.025(8)
C266 0.071(7) 0.050(7) 0.047(7) 0.001(5) 0.016(6) -0.007(6)
C267 0.100(9) 0.088(10) 0.083(10) 0.031(8) 0.034(8) 0.036(8)
C268 0.130(9) 0.040(7) 0.048(8) 0.004(6) 0.023(8) 0.004(7)
C269 0.138(10) 0.109(12) 0.122(14) 0.044(11) 0.030(11) 0.036(11)
C270 0.067(6) 0.091(9) 0.060(9) 0.012(7) -0.013(6) -0.035(7)
C271 0.070(10) 0.166(15) 0.154(15) 0.095(13) -0.030(10) -0.008(9)
C272 0.058(7) 0.063(8) 0.065(8) 0.018(7) -0.010(5) -0.010(5)
C273 0.056(8) 0.085(10) 0.103(11) 0.030(8) -0.014(7) 0.004(6)
C274 0.054(7) 0.036(6) 0.062(8) 0.005(6) 0.008(5) -0.005(5)
C275 0.066(8) 0.064(8) 0.076(9) 0.002(7) 0.000(6) 0.021(7)
N19 0.094(8) 0.075(8) 0.108(9) 0.034(6) 0.002(7) 0.014(7)
N20 0.075(7) 0.071(7) 0.081(7) 0.026(6) -0.006(6) 0.011(5)
N21 0.131(9) 0.056(7) 0.051(6) 0.007(5) 0.025(6) -0.007(6)
N22 0.246(16) 0.081(10) 0.034(6) -0.008(6) 0.023(8) -0.034(8)
N23 0.093(8) 0.054(7) 0.065(7) -0.008(5) 0.010(5) 0.016(5)
N24 0.105(8) 0.075(8) 0.061(7) -0.003(6) 0.005(6) 0.032(6)
C301 0.120(11) 0.097(10) 0.136(12) 0.056(9) 0.000(10) 0.034(9)
C302 0.202(17) 0.159(15) 0.141(14) 0.077(11) 0.003(14) 0.055(14)
C303 0.236(18) 0.174(16) 0.140(14) 0.110(12) 0.039(14) 0.072(15)
C304 0.224(17) 0.161(14) 0.109(11) 0.083(10) 0.039(12) 0.073(13)
C305 0.125(11) 0.102(10) 0.082(9) 0.047(7) 0.000(9) 0.031(9)
C306 0.118(11) 0.090(9) 0.087(9) 0.039(8) 0.002(9) 0.027(8)
C307 0.085(9) 0.077(8) 0.071(9) 0.033(7) 0.004(7) 0.025(7)
C308 0.111(10) 0.093(10) 0.094(11) 0.045(8) 0.019(8) 0.033(8)
C309 0.104(9) 0.069(9) 0.091(10) 0.025(7) 0.002(8) 0.026(7)
C310 0.093(9) 0.062(8) 0.071(9) 0.021(6) -0.001(7) 0.016(6)
C311 0.121(11) 0.078(10) 0.111(12) 0.036(8) 0.020(9) 0.024(8)
C312 0.093(9) 0.070(9) 0.102(11) 0.023(7) 0.011(8) 0.016(7)
C313 0.078(8) 0.058(8) 0.056(7) 0.012(6) -0.004(6) 0.012(6)
C314 0.081(9) 0.065(8) 0.062(7) 0.019(6) 0.006(7) 0.017(6)
C315 0.064(8) 0.040(7) 0.050(6) 0.003(5) 0.001(5) -0.002(5)
C316 0.056(6) 0.052(6) 0.050(6) 0.010(5) 0.002(5) 0.012(4)
C317 0.059(7) 0.044(6) 0.036(5) -0.001(5) -0.007(5) 0.004(5)
C318 0.049(7) 0.052(7) 0.044(6) 0.008(5) -0.007(5) 0.000(5)
C319 0.068(8) 0.043(7) 0.046(6) 0.009(5) 0.008(6) 0.004(5)
C320 0.056(7) 0.048(7) 0.052(6) 0.013(6) 0.003(6) 0.009(5)
C321 0.066(8) 0.046(7) 0.047(6) 0.009(6) 0.004(6) 0.008(6)
C322 0.062(7) 0.043(7) 0.044(5) 0.008(5) 0.005(5) 0.008(5)
C323 0.067(8) 0.056(7) 0.044(6) 0.003(6) 0.006(6) 0.013(6)
C324 0.070(7) 0.033(6) 0.042(5) -0.003(5) -0.001(6) -0.001(5)
C325 0.065(6) 0.039(5) 0.036(6) 0.007(5) 0.002(5) 0.002(4)
C326 0.055(7) 0.048(7) 0.048(6) 0.018(5) 0.009(5) 0.001(5)
C327 0.054(7) 0.038(6) 0.053(6) 0.010(5) 0.012(5) -0.003(5)
C328 0.058(7) 0.037(6) 0.054(6) 0.008(5) 0.009(6) -0.002(5)
C329 0.082(9) 0.043(7) 0.044(7) 0.006(5) 0.010(6) 0.010(5)
C330 0.083(9) 0.051(8) 0.057(7) -0.003(6) 0.018(6) 0.013(6)
C331 0.080(9) 0.067(8) 0.057(7) -0.007(6) 0.016(6) 0.012(6)
C332 0.076(9) 0.071(9) 0.059(8) -0.003(6) 0.009(6) 0.008(6)
C333 0.064(8) 0.061(7) 0.049(6) 0.009(6) 0.003(6) 0.013(5)
C334 0.066(7) 0.057(7) 0.045(6) 0.003(5) 0.004(5) 0.013(4)
C335 0.051(7) 0.038(7) 0.047(6) 0.003(5) 0.003(5) -0.003(5)
C336 0.064(7) 0.038(7) 0.037(6) -0.005(5) -0.003(5) 0.001(5)
C337 0.068(8) 0.046(7) 0.040(6) 0.002(5) -0.001(6) 0.005(5)
C338 0.096(9) 0.044(7) 0.045(6) 0.007(6) 0.001(6) 0.014(6)
C339 0.086(9) 0.049(8) 0.053(7) 0.014(6) -0.004(6) 0.006(6)
C340 0.078(8) 0.047(6) 0.041(5) 0.002(4) 0.007(6) 0.011(6)
C341 0.088(8) 0.048(6) 0.050(6) 0.002(5) 0.019(7) 0.006(7)
C342 0.115(10) 0.051(7) 0.048(6) -0.004(6) 0.019(7) 0.002(7)
C343 0.106(9) 0.059(7) 0.048(6) 0.002(5) 0.023(7) 0.009(7)
C344 0.102(9) 0.057(7) 0.039(6) 0.009(5) 0.007(7) 0.011(7)
C345 0.097(9) 0.051(6) 0.036(6) 0.001(5) 0.014(7) 0.006(7)
C346 0.190(14) 0.101(11) 0.058(7) 0.009(8) 0.053(9) 0.021(10)
C347 0.254(18) 0.102(13) 0.055(8) -0.005(9) 0.047(10) -0.003(10)
C348 0.33(2) 0.136(15) 0.081(10) 0.004(11) 0.100(13) 0.029(13)
C349 0.41(3) 0.18(2) 0.085(11) -0.009(13) 0.089(16) 0.033(16)
C350 0.41(3) 0.18(2) 0.051(12) -0.001(12) 0.060(14) 0.010(16)
C351 0.34(2) 0.120(14) 0.038(8) 0.005(9) 0.033(11) -0.024(13)
C352 0.067(8) 0.091(7) 0.062(8) -0.001(7) 0.020(6) 0.012(6)
C353 0.087(12) 0.082(8) 0.086(13) -0.002(10) 0.027(9) 0.013(10)
C354 0.109(12) 0.067(10) 0.081(12) -0.004(9) 0.031(9) 0.008(9)
C355 0.110(9) 0.058(6) 0.044(8) -0.013(6) 0.014(6) 0.015(6)
C356 0.066(11) 0.065(7) 0.055(11) -0.005(9) 0.008(8) 0.011(8)
C357 0.083(12) 0.063(10) 0.062(12) -0.007(9) 0.017(8) 0.013(9)
C358 0.134(12) 0.063(10) 0.083(10) 0.014(7) 0.036(8) 0.031(7)
C359 0.162(13) 0.080(10) 0.088(10) 0.013(7) 0.039(9) 0.055(8)
C360 0.251(18) 0.115(13) 0.120(13) 0.032(10) 0.065(12) 0.107(12)
C361 0.28(2) 0.140(15) 0.132(15) 0.046(11) 0.072(13) 0.141(13)
C362 0.189(15) 0.155(15) 0.107(13) 0.034(10) 0.041(11) 0.116(12)
C363 0.128(12) 0.106(11) 0.075(10) 0.012(8) 0.018(8) 0.056(9)
C364 0.059(6) 0.070(8) 0.077(9) 0.032(6) 0.009(6) 0.013(6)
C365 0.077(10) 0.096(10) 0.134(13) 0.013(8) 0.002(9) -0.016(8)
C366 0.084(8) 0.050(7) 0.053(7) 0.006(5) 0.012(6) 0.006(6)
C367 0.081(8) 0.066(9) 0.066(9) -0.001(7) -0.002(7) -0.026(7)
C368 0.095(7) 0.039(6) 0.043(7) 0.010(5) 0.014(6) 0.000(6)
C369 0.103(9) 0.078(10) 0.118(13) 0.020(9) -0.021(9) -0.031(8)
C370 0.075(6) 0.047(6) 0.041(7) 0.010(6) 0.000(5) 0.014(5)
C371 0.072(8) 0.059(7) 0.082(10) -0.004(7) -0.011(7) 0.001(6)
C372 0.073(8) 0.079(9) 0.046(7) 0.001(6) -0.001(5) 0.025(6)
C373 0.095(10) 0.081(9) 0.055(9) -0.005(7) -0.006(7) 0.000(7)
C374 0.070(8) 0.081(8) 0.065(8) 0.018(7) 0.012(6) 0.018(6)
C375 0.070(9) 0.129(13) 0.120(12) 0.056(10) -0.017(8) -0.024(8)
S1A 0.155(5) 0.140(5) 0.163(5) 0.010(4) 0.050(4) 0.015(4)
S2A 0.188(5) 0.190(5) 0.184(5) 0.063(4) 0.043(4) 0.033(4)
N1A 0.162(6) 0.159(6) 0.164(6) 0.040(5) 0.045(5) 0.016(5)
O1A 0.137(10) 0.129(10) 0.198(12) -0.017(10) 0.051(9) 0.014(8)
O2A 0.188(10) 0.164(9) 0.170(10) 0.039(9) 0.041(9) -0.014(9)
O3A 0.201(8) 0.201(9) 0.203(8) 0.056(7) 0.060(7) 0.043(7)
O4A 0.218(9) 0.200(9) 0.197(9) 0.079(8) 0.045(8) 0.040(8)
C1A 0.159(5) 0.155(5) 0.165(5) 0.025(5) 0.032(5) 0.028(5)
C2A 0.193(6) 0.195(6) 0.196(6) 0.040(5) 0.036(5) 0.031(6)
F1A 0.184(8) 0.169(9) 0.170(7) 0.022(7) 0.026(7) 0.021(7)
F2A 0.163(8) 0.141(7) 0.166(9) 0.007(7) 0.030(8) 0.024(7)
F3A 0.165(7) 0.158(10) 0.154(10) 0.018(8) 0.048(7) 0.040(7)
F4A 0.212(8) 0.221(10) 0.210(10) 0.037(8) 0.012(8) 0.019(9)
F5A 0.208(9) 0.205(8) 0.200(9) 0.024(7) 0.017(8) 0.033(8)
F6A 0.217(10) 0.193(10) 0.215(10) -0.004(9) 0.053(8) -0.013(9)
S1H 0.156(5) 0.154(5) 0.159(5) 0.039(5) 0.035(5) 0.024(5)
S2H 0.200(6) 0.196(6) 0.196(6) 0.132(5) 0.129(5) 0.125(5)
S2B 0.119(5) 0.086(4) 0.125(5) 0.002(3) 0.026(4) 0.033(4)
O4B 0.060(8) 0.092(9) 0.249(17) 0.015(10) 0.043(8) 0.003(7)
O3B 0.135(11) 0.093(10) 0.178(14) 0.060(9) 0.018(9) 0.013(8)
C2B 0.105(9) 0.102(12) 0.112(13) 0.034(9) 0.004(11) 0.035(11)
F4B 0.121(8) 0.196(12) 0.177(12) 0.104(10) 0.018(8) 0.037(8)
F5B 0.186(12) 0.144(10) 0.154(10) 0.000(8) 0.032(9) 0.029(9)
F6B 0.153(10) 0.141(9) 0.214(13) 0.094(9) 0.033(9) 0.040(8)
S1B 0.179(5) 0.178(5) 0.197(5) 0.044(4) 0.055(4) 0.050(4)
S1J 0.206(6) 0.207(6) 0.206(6) 0.105(4) 0.099(4) 0.098(4)
S1C 0.127(4) 0.110(4) 0.118(4) 0.023(4) 0.024(4) 0.031(3)
S2C 0.147(5) 0.130(4) 0.142(5) 0.041(4) 0.001(4) 0.004(4)
N1C 0.136(5) 0.124(5) 0.128(5) 0.033(5) 0.017(5) 0.019(5)
O2C 0.140(9) 0.117(9) 0.115(8) -0.001(8) 0.005(8) 0.036(7)
O1C 0.127(9) 0.118(9) 0.129(11) 0.018(9) -0.019(9) -0.005(8)
O4C 0.172(9) 0.166(9) 0.161(9) 0.035(8) 0.023(8) 0.020(8)
O3C 0.162(10) 0.146(9) 0.141(9) 0.038(8) -0.002(8) 0.029(9)
C1C 0.127(5) 0.122(5) 0.126(5) 0.029(5) 0.015(5) 0.026(5)
C2C 0.155(6) 0.139(6) 0.149(6) 0.041(5) 0.008(5) 0.014(5)
F1C 0.146(10) 0.156(9) 0.150(8) 0.053(7) 0.018(8) 0.027(8)
F2C 0.139(10) 0.097(8) 0.125(8) 0.039(6) 0.003(8) 0.038(7)
F3C 0.136(8) 0.135(9) 0.130(10) 0.030(8) -0.008(8) 0.012(7)
F4C 0.183(10) 0.150(8) 0.158(10) 0.063(8) -0.010(9) -0.001(8)
F5C 0.168(9) 0.158(9) 0.167(9) 0.036(8) 0.017(7) 0.002(8)
F6C 0.173(9) 0.164(9) 0.169(8) 0.028(8) -0.005(7) 0.018(8)
S1G 0.135(5) 0.123(5) 0.128(5) 0.031(4) 0.020(4) 0.016(4)
S2G 0.142(5) 0.129(5) 0.137(5) 0.038(4) 0.017(4) 0.015(4)
S1D 0.139(5) 0.091(4) 0.111(4) 0.015(4) -0.006(3) -0.023(3)
S2D 0.197(6) 0.101(4) 0.092(4) 0.013(3) -0.012(4) 0.005(4)
C1D 0.135(14) 0.148(12) 0.204(18) 0.068(13) -0.046(10) -0.004(13)
C2D 0.218(14) 0.117(12) 0.103(12) 0.007(11) -0.033(12) 0.008(14)
F1D 0.208(13) 0.124(9) 0.260(16) 0.029(10) -0.080(10) -0.070(9)
F2D 0.123(10) 0.289(17) 0.306(17) 0.147(14) 0.006(10) 0.020(11)
F3D 0.199(13) 0.261(16) 0.265(17) 0.116(14) -0.084(11) 0.023(12)
F5D 0.314(16) 0.184(12) 0.090(8) 0.023(8) -0.005(9) 0.047(12)
N1D 0.154(13) 0.061(10) 0.092(10) 0.041(9) -0.007(10) 0.008(10)
O1D 0.124(15) 0.126(14) 0.086(12) 0.036(11) 0.012(10) 0.033(11)
O2D 0.103(13) 0.112(12) 0.144(16) 0.056(11) 0.032(11) 0.020(9)
O4D 0.167(14) 0.165(17) 0.118(15) 0.038(12) -0.004(11) -0.012(12)
O3D 0.27(2) 0.075(11) 0.083(11) 0.040(8) 0.035(13) 0.034(12)
F4D 0.36(3) 0.111(11) 0.132(14) -0.013(9) 0.011(16) 0.040(13)
F6D 0.207(14) 0.32(3) 0.152(17) -0.02(2) -0.052(12) 0.016(17)
S1E 0.184(9) 0.088(6) 0.106(7) -0.004(6) 0.006(6) -0.008(6)
S2E 0.219(10) 0.097(7) 0.106(8) 0.028(6) -0.019(7) -0.028(7)
N1E 0.26(2) 0.104(13) 0.121(16) 0.019(13) -0.028(16) -0.056(15)
O2E 0.25(3) 0.114(17) 0.075(13) -0.014(12) 0.017(13) -0.022(15)
O1E 0.167(17) 0.095(13) 0.095(15) -0.003(12) -0.003(12) -0.020(12)
O3E 0.34(3) 0.18(2) 0.052(13) 0.037(12) 0.014(15) -0.05(2)
O4E 0.33(3) 0.18(2) 0.20(3) 0.09(2) -0.11(3) 0.04(2)
C1E 0.203(17) 0.095(16) 0.095(12) -0.004(16) 0.009(14) 0.011(11)
C2E 0.215(19) 0.111(16) 0.25(2) 0.017(19) 0.030(19) -0.023(14)
F1E 0.189(15) 0.101(12) 0.123(14) 0.002(11) 0.007(11) 0.008(11)
F2E 0.24(2) 0.128(14) 0.22(2) 0.032(15) 0.052(17) 0.055(14)
F3E 0.27(2) 0.084(12) 0.099(11) -0.013(10) 0.020(11) -0.028(12)
F6E 0.35(3) 0.17(2) 0.28(3) 0.024(17) 0.13(2) -0.04(2)
F5E 0.26(3) 0.128(15) 0.38(3) -0.028(19) 0.06(3) -0.063(16)
F4E 0.27(2) 0.21(2) 0.44(4) 0.14(2) 0.13(3) 0.06(2)
S1F 0.090(3) 0.055(3) 0.099(3) -0.003(2) 0.003(2) 0.014(2)
S2F 0.051(2) 0.058(2) 0.071(2) -0.005(2) 0.0064(19) 0.0096(18)
N1F 0.056(6) 0.047(6) 0.085(7) -0.010(5) 0.003(5) 0.015(5)
O2F 0.104(7) 0.077(7) 0.208(12) -0.024(7) -0.010(7) 0.047(7)
O1F 0.147(9) 0.077(7) 0.107(7) 0.006(6) 0.051(7) -0.010(6)
O4F 0.058(5) 0.072(6) 0.080(6) 0.000(5) 0.016(5) 0.007(4)
O3F 0.084(6) 0.066(6) 0.076(6) 0.021(5) -0.003(5) 0.017(5)
C1F 0.093(10) 0.092(9) 0.079(9) -0.017(8) 0.008(7) -0.015(7)
C2F 0.080(8) 0.073(8) 0.054(8) -0.010(6) 0.011(6) 0.005(7)
F1F 0.110(7) 0.154(8) 0.129(8) 0.007(6) -0.025(6) 0.018(6)
F3F 0.128(7) 0.116(6) 0.131(7) -0.052(6) 0.026(6) -0.051(6)
F2F 0.131(7) 0.147(8) 0.091(6) -0.019(6) 0.021(5) -0.041(6)
F5F 0.089(5) 0.070(5) 0.094(6) -0.026(4) 0.018(4) 0.005(4)
F4F 0.062(4) 0.089(5) 0.093(5) -0.016(4) 0.013(4) -0.001(4)
F6F 0.116(6) 0.119(6) 0.066(5) 0.005(4) -0.020(4) 0.008(5)
N1S 0.223(17) 0.120(13) 0.112(12) -0.015(9) 0.021(11) -0.045(11)
C1S 0.136(13) 0.102(12) 0.106(12) -0.005(9) 0.003(10) -0.008(10)
C2S 0.127(14) 0.094(12) 0.177(17) 0.025(11) 0.008(12) 0.004(10)
N2S 0.099(11) 0.144(14) 0.126(13) -0.048(10) -0.004(9) -0.004(9)
C3S 0.141(16) 0.151(15) 0.115(14) -0.040(11) 0.008(12) 0.017(11)
C4S 0.25(2) 0.19(2) 0.21(2) -0.006(17) -0.012(19) 0.063(17)
 
_geom_special_details
;
 All esds (except the esd in the dihedral angle between two l.s. planes)
 are estimated using the full covariance matrix.  The cell esds are taken
 into account individually in the estimation of esds in distances, angles
 and torsion angles; correlations between esds in cell parameters are only
 used when they are defined by crystal symmetry.  An approximate (isotropic)
 treatment of cell esds is used for estimating esds involving l.s. planes.
;
 
loop_
 _geom_bond_atom_site_label_1
 _geom_bond_atom_site_label_2
 _geom_bond_distance
 _geom_bond_site_symmetry_2
 _geom_bond_publ_flag
Zn1 N4 2.130(8) . ?
Zn1 N7 2.156(10) . ?
Zn1 N8 2.171(9) . ?
Zn1 N13 2.221(9) . ?
Zn1 N3 2.240(8) . ?
Zn1 N14 2.258(8) . ?
Zn2 N16 2.134(9) . ?
Zn2 N24 2.155(10) . ?
Zn2 N23 2.173(10) . ?
Zn2 N2 2.191(9) . ?
Zn2 N1 2.213(10) . ?
Zn2 N15 2.229(10) . ?
Zn3 N6 2.160(10) . ?
Zn3 N12 2.167(10) . ?
Zn3 N19 2.169(11) . ?
Zn3 N11 2.181(10) . ?
Zn3 N5 2.182(10) . ?
Zn3 N20 2.243(10) . ?
Zn4 N18 2.118(10) . ?
Zn4 N9 2.143(10) . ?
Zn4 N10 2.199(10) . ?
Zn4 N22 2.202(12) . ?
Zn4 N21 2.239(11) . ?
Zn4 N17 2.255(9) . ?
N1 C1 1.335(12) . ?
N1 C5 1.354(12) . ?
N2 C6 1.286(11) . ?
N2 C7 1.438(11) . ?
N3 C46 1.267(10) . ?
N3 C43 1.430(11) . ?
N4 C47 1.358(11) . ?
N4 C51 1.359(11) . ?
N5 C58 1.267(11) . ?
N5 C55 1.431(11) . ?
N6 C63 1.344(12) . ?
N6 C59 1.346(12) . ?
C1 C2 1.369(13) . ?
C1 H1 0.9500 . ?
C2 C3 1.387(13) . ?
C2 H2 0.9500 . ?
C3 C4 1.381(12) . ?
C3 H3 0.9500 . ?
C4 C5 1.378(12) . ?
C4 H4 0.9500 . ?
C5 C6 1.478(12) . ?
C6 H6 0.9500 . ?
C7 C12 1.372(11) . ?
C7 C8 1.392(11) . ?
C8 C9 1.365(11) . ?
C8 H8 0.9500 . ?
C9 C10 1.380(11) . ?
C9 H9 0.9500 . ?
C10 C11 1.389(11) . ?
C10 C13 1.473(11) . ?
C11 C12 1.362(11) . ?
C11 H11 0.9500 . ?
C12 H12 0.9500 . ?
C13 C14 1.405(11) . ?
C13 C39 1.412(11) . ?
C14 C15 1.379(11) . ?
C14 H14 0.9500 . ?
C15 C37 1.408(11) . ?
C15 C16 1.511(11) . ?
C16 C17 1.536(11) . ?
C16 C64 1.540(11) . ?
C16 C66 1.549(11) . ?
C17 C18 1.391(10) . ?
C17 C36 1.414(11) . ?
C18 C26 1.437(11) . ?
C18 C19 1.494(11) . ?
C19 C24 1.392(11) . ?
C19 C20 1.401(11) . ?
C20 C21 1.353(11) . ?
C20 H20 0.9500 . ?
C21 C22 1.372(11) . ?
C21 H21 0.9500 . ?
C22 C23 1.404(11) . ?
C22 C40 1.480(11) . ?
C23 C24 1.364(11) . ?
C23 H23 0.9500 . ?
C24 C25 1.527(11) . ?
C25 C26 1.512(11) . ?
C25 C70 1.556(11) . ?
C25 C68 1.574(11) . ?
C26 C27 1.387(10) . ?
C27 C35 1.432(11) . ?
C27 C28 1.498(11) . ?
C28 C29 1.391(11) . ?
C28 C33 1.392(11) . ?
C29 C30 1.361(11) . ?
C29 H29 0.9500 . ?
C30 C31 1.394(12) . ?
C30 H30 0.9500 . ?
C31 C32 1.407(12) . ?
C31 C52 1.472(12) . ?
C32 C33 1.385(11) . ?
C32 H32 0.9500 . ?
C33 C34 1.497(11) . ?
C34 C35 1.525(11) . ?
C34 C74 1.546(11) . ?
C34 C72 1.559(11) . ?
C35 C36 1.405(10) . ?
C36 C37 1.484(11) . ?
C37 C38 1.390(11) . ?
C38 C39 1.351(11) . ?
C38 H38 0.9500 . ?
C39 H39 0.9500 . ?
C40 C41 1.384(11) . ?
C40 C45 1.392(11) . ?
C41 C42 1.396(11) . ?
C41 H41 0.9500 . ?
C42 C43 1.379(11) . ?
C42 H42 0.9500 . ?
C43 C44 1.382(11) . ?
C44 C45 1.373(11) . ?
C44 H44 0.9500 . ?
C45 H45 0.9500 . ?
C46 C47 1.472(12) . ?
C46 H46 0.9500 . ?
C47 C48 1.367(12) . ?
C48 C49 1.370(12) . ?
C48 H48 0.9500 . ?
C49 C50 1.366(13) . ?
C49 H49 0.9500 . ?
C50 C51 1.384(13) . ?
C50 H50 0.9500 . ?
C51 H51 0.9500 . ?
C52 C57 1.355(12) . ?
C52 C53 1.431(12) . ?
C53 C54 1.387(11) . ?
C53 H53 0.9500 . ?
C54 C55 1.396(12) . ?
C54 H54 0.9500 . ?
C55 C56 1.356(12) . ?
C56 C57 1.402(12) . ?
C56 H56 0.9500 . ?
C57 H57 0.9500 . ?
C58 C59 1.450(13) . ?
C58 H58 0.9500 . ?
C59 C60 1.369(13) . ?
C60 C61 1.410(13) . ?
C60 H60 0.9500 . ?
C61 C62 1.342(14) . ?
C61 H61 0.9500 . ?
C62 C63 1.350(14) . ?
C62 H62 0.9500 . ?
C63 H63 0.9500 . ?
C64 C65 1.509(12) . ?
C64 H64A 0.9900 . ?
C64 H64B 0.9900 . ?
C65 H65A 0.9800 . ?
C65 H65B 0.9800 . ?
C65 H65C 0.9800 . ?
C66 C67 1.503(12) . ?
C66 H66A 0.9900 . ?
C66 H66B 0.9900 . ?
C67 H67A 0.9800 . ?
C67 H67B 0.9800 . ?
C67 H67C 0.9800 . ?
C68 C69 1.504(12) . ?
C68 H68A 0.9900 . ?
C68 H68B 0.9900 . ?
C69 H69A 0.9800 . ?
C69 H69B 0.9800 . ?
C69 H69C 0.9800 . ?
C70 C71 1.493(12) . ?
C70 H70A 0.9900 . ?
C70 H70B 0.9900 . ?
C71 H71A 0.9800 . ?
C71 H71B 0.9800 . ?
C71 H71C 0.9800 . ?
C72 C73 1.511(12) . ?
C72 H72A 0.9900 . ?
C72 H72B 0.9900 . ?
C73 H73A 0.9800 . ?
C73 H73B 0.9800 . ?
C73 H73C 0.9800 . ?
C74 C75 1.486(13) . ?
C74 H74A 0.9900 . ?
C74 H74B 0.9900 . ?
C75 H75A 0.9800 . ?
C75 H75B 0.9800 . ?
C75 H75C 0.9800 . ?
N7 C101 1.342(11) . ?
N7 C105 1.346(11) . ?
N8 C106 1.284(11) . ?
N8 C107 1.425(10) . ?
N9 C146 1.271(12) . ?
N9 C143 1.429(11) . ?
N10 C151 1.327(12) . ?
N10 C147 1.336(12) . ?
N11 C158 1.281(11) . ?
N11 C155 1.430(11) . ?
N12 C163 1.334(12) . ?
N12 C159 1.341(12) . ?
C101 C102 1.368(14) . ?
C101 H101 0.9500 . ?
C102 C103 1.383(14) . ?
C102 H102 0.9500 . ?
C103 C104 1.381(13) . ?
C103 H103 0.9500 . ?
C104 C105 1.387(13) . ?
C104 H104 0.9500 . ?
C105 C106 1.476(12) . ?
C106 H106 0.9500 . ?
C107 C112 1.373(12) . ?
C107 C108 1.399(11) . ?
C108 C109 1.372(11) . ?
C108 H108 0.9500 . ?
C109 C110 1.397(12) . ?
C109 H109 0.9500 . ?
C110 C111 1.378(12) . ?
C110 C113 1.481(11) . ?
C111 C112 1.366(12) . ?
C111 H111 0.9500 . ?
C112 H112 0.9500 . ?
C113 C139 1.391(11) . ?
C113 C114 1.395(11) . ?
C114 C115 1.374(11) . ?
C114 H114 0.9500 . ?
C115 C137 1.415(11) . ?
C115 C116 1.503(11) . ?
C116 C166 1.543(11) . ?
C116 C117 1.543(11) . ?
C116 C164 1.549(11) . ?
C117 C118 1.391(10) . ?
C117 C136 1.406(10) . ?
C118 C126 1.437(10) . ?
C118 C119 1.495(11) . ?
C119 C124 1.382(10) . ?
C119 C120 1.406(11) . ?
C120 C121 1.345(11) . ?
C120 H120 0.9500 . ?
C121 C122 1.370(11) . ?
C121 H121 0.9500 . ?
C122 C123 1.400(11) . ?
C122 C140 1.481(11) . ?
C123 C124 1.386(11) . ?
C123 H123 0.9500 . ?
C124 C125 1.531(11) . ?
C125 C126 1.527(11) . ?
C125 C170 1.541(11) . ?
C125 C168 1.567(11) . ?
C126 C127 1.393(10) . ?
C127 C135 1.421(10) . ?
C127 C128 1.490(11) . ?
C128 C133 1.395(11) . ?
C128 C129 1.399(11) . ?
C129 C130 1.366(10) . ?
C129 H129 0.9500 . ?
C130 C131 1.398(11) . ?
C130 H130 0.9500 . ?
C131 C132 1.405(11) . ?
C131 C152 1.471(11) . ?
C132 C133 1.387(11) . ?
C132 H132 0.9500 . ?
C133 C134 1.497(11) . ?
C134 C135 1.522(11) . ?
C134 C174 1.532(11) . ?
C134 C172 1.554(11) . ?
C135 C136 1.406(10) . ?
C136 C137 1.474(11) . ?
C137 C138 1.385(11) . ?
C138 C139 1.378(11) . ?
C138 H138 0.9500 . ?
C139 H139 0.9500 . ?
C140 C145 1.386(11) . ?
C140 C141 1.390(11) . ?
C141 C142 1.388(11) . ?
C141 H141 0.9500 . ?
C142 C143 1.382(11) . ?
C142 H142 0.9500 . ?
C143 C144 1.385(11) . ?
C144 C145 1.378(11) . ?
C144 H144 0.9500 . ?
C145 H145 0.9500 . ?
C146 C147 1.460(13) . ?
C146 H146 0.9500 . ?
C147 C148 1.365(13) . ?
C148 C149 1.379(14) . ?
C148 H148 0.9500 . ?
C149 C150 1.356(15) . ?
C149 H149 0.9500 . ?
C150 C151 1.373(14) . ?
C150 H150 0.9500 . ?
C151 H151 0.9500 . ?
C152 C157 1.382(11) . ?
C152 C153 1.418(11) . ?
C153 C154 1.393(11) . ?
C153 H153 0.9500 . ?
C154 C155 1.390(11) . ?
C154 H154 0.9500 . ?
C155 C156 1.375(11) . ?
C156 C157 1.396(11) . ?
C156 H156 0.9500 . ?
C157 H157 0.9500 . ?
C158 C159 1.445(13) . ?
C158 H158 0.9500 . ?
C159 C160 1.379(13) . ?
C160 C161 1.401(13) . ?
C160 H160 0.9500 . ?
C161 C162 1.357(14) . ?
C161 H161 0.9500 . ?
C162 C163 1.368(13) . ?
C162 H162 0.9500 . ?
C163 H163 0.9500 . ?
C164 C165 1.489(12) . ?
C164 H16A 0.9900 . ?
C164 H16B 0.9900 . ?
C165 H16C 0.9800 . ?
C165 H16D 0.9800 . ?
C165 H16E 0.9800 . ?
C166 C167 1.498(12) . ?
C166 H16F 0.9900 . ?
C166 H16G 0.9900 . ?
C167 H16H 0.9800 . ?
C167 H16I 0.9800 . ?
C167 H16J 0.9800 . ?
C168 C169 1.508(12) . ?
C168 H16K 0.9900 . ?
C168 H16L 0.9900 . ?
C169 H16M 0.9800 . ?
C169 H16N 0.9800 . ?
C169 H16O 0.9800 . ?
C170 C171 1.485(11) . ?
C170 H17A 0.9900 . ?
C170 H17B 0.9900 . ?
C171 H17C 0.9800 . ?
C171 H17D 0.9800 . ?
C171 H17E 0.9800 . ?
C172 C173 1.499(12) . ?
C172 H17F 0.9900 . ?
C172 H17G 0.9900 . ?
C173 H17H 0.9800 . ?
C173 H17I 0.9800 . ?
C173 H17J 0.9800 . ?
C174 C175 1.484(11) . ?
C174 H17K 0.9900 . ?
C174 H17L 0.9900 . ?
C175 H17M 0.9800 . ?
C175 H17N 0.9800 . ?
C175 H17O 0.9800 . ?
N13 C201 1.333(11) . ?
N13 C205 1.344(11) . ?
N14 C206 1.272(10) . ?
N14 C207 1.431(10) . ?
N15 C246 1.280(12) . ?
N15 C243 1.428(9) . ?
N16 C251 1.341(11) . ?
N16 C247 1.344(12) . ?
N17 C258 1.279(10) . ?
N17 C255 1.431(11) . ?
N18 C263 1.346(12) . ?
N18 C259 1.348(12) . ?
C201 C202 1.366(13) . ?
C201 H201 0.9500 . ?
C202 C203 1.389(13) . ?
C202 H202 0.9500 . ?
C203 C204 1.380(12) . ?
C203 H203 0.9500 . ?
C204 C205 1.374(12) . ?
C204 H204 0.9500 . ?
C205 C206 1.467(12) . ?
C206 H206 0.9500 . ?
C207 C212 1.390(11) . ?
C207 C208 1.392(11) . ?
C208 C209 1.365(11) . ?
C208 H208 0.9500 . ?
C209 C210 1.401(11) . ?
C209 H209 0.9500 . ?
C210 C211 1.393(11) . ?
C210 C213 1.480(11) . ?
C211 C212 1.376(11) . ?
C211 H211 0.9500 . ?
C212 H212 0.9500 . ?
C213 C239 1.390(11) . ?
C213 C214 1.399(11) . ?
C214 C215 1.377(11) . ?
C214 H214 0.9500 . ?
C215 C237 1.417(11) . ?
C215 C216 1.511(11) . ?
C216 C217 1.537(11) . ?
C216 C266 1.543(11) . ?
C216 C264 1.565(11) . ?
C217 C218 1.398(10) . ?
C217 C236 1.412(11) . ?
C218 C226 1.435(11) . ?
C218 C219 1.498(11) . ?
C219 C224 1.381(11) . ?
C219 C220 1.415(11) . ?
C220 C221 1.349(10) . ?
C220 H220 0.9500 . ?
C221 C222 1.377(11) . ?
C221 H221 0.9500 . ?
C222 C223 1.403(11) . ?
C222 C240 1.508(10) . ?
C223 C224 1.389(11) . ?
C223 H223 0.9500 . ?
C224 C225 1.525(11) . ?
C225 C226 1.526(11) . ?
C225 C270 1.549(12) . ?
C225 C268 1.564(12) . ?
C226 C227 1.391(10) . ?
C227 C235 1.435(11) . ?
C227 C228 1.497(11) . ?
C228 C229 1.393(11) . ?
C228 C233 1.396(11) . ?
C229 C230 1.359(11) . ?
C229 H229 0.9500 . ?
C230 C231 1.393(11) . ?
C230 H230 0.9500 . ?
C231 C232 1.403(11) . ?
C231 C252 1.485(11) . ?
C232 C233 1.391(11) . ?
C232 H232 0.9500 . ?
C233 C234 1.495(11) . ?
C234 C235 1.526(11) . ?
C234 C274 1.528(11) . ?
C234 C272 1.557(11) . ?
C235 C236 1.400(10) . ?
C236 C237 1.472(11) . ?
C237 C238 1.402(11) . ?
C238 C239 1.373(10) . ?
C238 H238 0.9500 . ?
C239 H239 0.9500 . ?
C240 C441 1.324(16) . ?
C240 C241 1.3900 . ?
C240 C245 1.3900 . ?
C240 C445 1.437(15) . ?
C241 C242 1.3900 . ?
C241 H241 0.9500 . ?
C242 C243 1.3900 . ?
C242 H242 0.9500 . ?
C243 C442 1.357(15) . ?
C243 C244 1.3900 . ?
C243 C444 1.449(15) . ?
C244 C245 1.3900 . ?
C244 H244 0.9500 . ?
C245 H245 0.9500 . ?
C246 C247 1.459(13) . ?
C246 H246 0.9500 . ?
C247 C248 1.357(13) . ?
C248 C249 1.373(14) . ?
C248 H248 0.9500 . ?
C249 C250 1.341(14) . ?
C249 H249 0.9500 . ?
C250 C251 1.374(13) . ?
C250 H250 0.9500 . ?
C251 H251 0.9500 . ?
C252 C257 1.391(11) . ?
C252 C253 1.413(11) . ?
C253 C254 1.379(11) . ?
C253 H253 0.9500 . ?
C254 C255 1.383(11) . ?
C254 H254 0.9500 . ?
C255 C256 1.387(11) . ?
C256 C257 1.379(11) . ?
C256 H256 0.9500 . ?
C257 H257 0.9500 . ?
C258 C259 1.462(12) . ?
C258 H258 0.9500 . ?
C259 C260 1.369(12) . ?
C260 C261 1.400(13) . ?
C260 H260 0.9500 . ?
C261 C262 1.342(14) . ?
C261 H261 0.9500 . ?
C262 C263 1.346(13) . ?
C262 H262 0.9500 . ?
C263 H263 0.9500 . ?
C264 C265 1.508(12) . ?
C264 H26A 0.9900 . ?
C264 H26B 0.9900 . ?
C265 H26C 0.9800 . ?
C265 H26D 0.9800 . ?
C265 H26E 0.9800 . ?
C266 C267 1.503(12) . ?
C266 H26F 0.9900 . ?
C266 H26G 0.9900 . ?
C267 H26H 0.9800 . ?
C267 H26I 0.9800 . ?
C267 H26J 0.9800 . ?
C268 C269 1.507(13) . ?
C268 H26K 0.9900 . ?
C268 H26L 0.9900 . ?
C269 H26M 0.9800 . ?
C269 H26N 0.9800 . ?
C269 H26O 0.9800 . ?
C270 C271 1.500(13) . ?
C270 H27A 0.9900 . ?
C270 H27B 0.9900 . ?
C271 H27C 0.9800 . ?
C271 H27D 0.9800 . ?
C271 H27E 0.9800 . ?
C272 C273 1.508(12) . ?
C272 H27F 0.9900 . ?
C272 H27G 0.9900 . ?
C273 H27H 0.9800 . ?
C273 H27I 0.9800 . ?
C273 H27J 0.9800 . ?
C274 C275 1.494(11) . ?
C274 H27K 0.9900 . ?
C274 H27L 0.9900 . ?
C275 H27M 0.9800 . ?
C275 H27N 0.9800 . ?
C275 H27O 0.9800 . ?
N19 C301 1.337(12) . ?
N19 C305 1.341(12) . ?
N20 C306 1.293(12) . ?
N20 C307 1.426(11) . ?
N21 C346 1.280(12) . ?
N21 C343 1.425(11) . ?
N22 C351 1.344(13) . ?
N22 C347 1.353(14) . ?
N23 C358 1.258(11) . ?
N23 C355 1.448(9) . ?
N24 C363 1.340(12) . ?
N24 C359 1.344(12) . ?
C301 C302 1.380(15) . ?
C301 H301 0.9500 . ?
C302 C303 1.388(16) . ?
C302 H302 0.9500 . ?
C303 C304 1.394(15) . ?
C303 H303 0.9500 . ?
C304 C305 1.385(14) . ?
C304 H304 0.9500 . ?
C305 C306 1.468(13) . ?
C306 H306 0.9500 . ?
C307 C312 1.370(12) . ?
C307 C308 1.394(12) . ?
C308 C309 1.365(12) . ?
C308 H308 0.9500 . ?
C309 C310 1.394(12) . ?
C309 H309 0.9500 . ?
C310 C311 1.384(12) . ?
C310 C313 1.481(12) . ?
C311 C312 1.362(12) . ?
C311 H311 0.9500 . ?
C312 H312 0.9500 . ?
C313 C314 1.394(12) . ?
C313 C339 1.397(12) . ?
C314 C315 1.370(11) . ?
C314 H314 0.9500 . ?
C315 C337 1.406(11) . ?
C315 C316 1.511(11) . ?
C316 C317 1.535(11) . ?
C316 C366 1.555(11) . ?
C316 C364 1.556(11) . ?
C317 C318 1.384(10) . ?
C317 C336 1.410(11) . ?
C318 C326 1.443(11) . ?
C318 C319 1.501(11) . ?
C319 C324 1.388(11) . ?
C319 C320 1.418(11) . ?
C320 C321 1.349(11) . ?
C320 H320 0.9500 . ?
C321 C322 1.379(11) . ?
C321 H321 0.9500 . ?
C322 C323 1.415(11) . ?
C322 C340 1.496(11) . ?
C323 C324 1.383(11) . ?
C323 H323 0.9500 . ?
C324 C325 1.528(11) . ?
C325 C326 1.511(11) . ?
C325 C370 1.549(11) . ?
C325 C368 1.569(11) . ?
C326 C327 1.390(11) . ?
C327 C335 1.421(11) . ?
C327 C328 1.492(11) . ?
C328 C329 1.397(11) . ?
C328 C333 1.398(11) . ?
C329 C330 1.348(11) . ?
C329 H329 0.9500 . ?
C330 C331 1.408(12) . ?
C330 H330 0.9500 . ?
C331 C332 1.397(12) . ?
C331 C352 1.473(10) . ?
C332 C333 1.384(11) . ?
C332 H332 0.9500 . ?
C333 C334 1.503(11) . ?
C334 C335 1.522(11) . ?
C334 C374 1.536(11) . ?
C334 C372 1.557(11) . ?
C335 C336 1.403(11) . ?
C336 C337 1.481(11) . ?
C337 C338 1.397(11) . ?
C338 C339 1.365(11) . ?
C338 H338 0.9500 . ?
C339 H339 0.9500 . ?
C340 C345 1.393(11) . ?
C340 C341 1.398(11) . ?
C341 C342 1.376(11) . ?
C341 H341 0.9500 . ?
C342 C343 1.379(12) . ?
C342 H342 0.9500 . ?
C343 C344 1.376(11) . ?
C344 C345 1.373(11) . ?
C344 H344 0.9500 . ?
C345 H345 0.9500 . ?
C346 C347 1.469(14) . ?
C346 H346 0.9500 . ?
C347 C348 1.370(15) . ?
C348 C349 1.386(16) . ?
C348 H348 0.9500 . ?
C349 C350 1.356(17) . ?
C349 H349 0.9500 . ?
C350 C351 1.387(16) . ?
C350 H350 0.9500 . ?
C351 H351 0.9500 . ?
C352 C457 1.360(18) . ?
C352 C353 1.3900 . ?
C352 C357 1.3900 . ?
C352 C453 1.421(18) . ?
C353 C354 1.3900 . ?
C353 H353 0.9500 . ?
C354 C355 1.3900 . ?
C354 H354 0.9500 . ?
C355 C456 1.327(18) . ?
C355 C356 1.3900 . ?
C355 C454 1.422(18) . ?
C356 C357 1.3900 . ?
C356 H356 0.9500 . ?
C357 H357 0.9500 . ?
C358 C359 1.454(13) . ?
C358 H358 0.9500 . ?
C359 C360 1.382(14) . ?
C360 C361 1.391(15) . ?
C360 H360 0.9500 . ?
C361 C362 1.369(15) . ?
C361 H361 0.9500 . ?
C362 C363 1.348(14) . ?
C362 H362 0.9500 . ?
C363 H363 0.9500 . ?
C364 C365 1.501(12) . ?
C364 H36A 0.9900 . ?
C364 H36B 0.9900 . ?
C365 H36C 0.9800 . ?
C365 H36D 0.9800 . ?
C365 H36E 0.9800 . ?
C366 C367 1.529(12) . ?
C366 H36F 0.9900 . ?
C366 H36G 0.9900 . ?
C367 H36H 0.9800 . ?
C367 H36I 0.9800 . ?
C367 H36J 0.9800 . ?
C368 C369 1.492(12) . ?
C368 H36K 0.9900 . ?
C368 H36L 0.9900 . ?
C369 H36M 0.9800 . ?
C369 H36N 0.9800 . ?
C369 H36O 0.9800 . ?
C370 C371 1.497(11) . ?
C370 H37A 0.9900 . ?
C370 H37B 0.9900 . ?
C371 H37C 0.9800 . ?
C371 H37D 0.9800 . ?
C371 H37E 0.9800 . ?
C372 C373 1.495(12) . ?
C372 H37F 0.9900 . ?
C372 H37G 0.9900 . ?
C373 H37H 0.9800 . ?
C373 H37I 0.9800 . ?
C373 H37J 0.9800 . ?
C374 C375 1.485(12) . ?
C374 H37K 0.9900 . ?
C374 H37L 0.9900 . ?
C375 H37M 0.9800 . ?
C375 H37N 0.9800 . ?
C375 H37O 0.9800 . ?
C445 C444 1.400(16) . ?
C445 H445 0.9500 . ?
C453 C454 1.389(19) . ?
C453 H453 0.9500 . ?
C456 C457 1.386(19) . ?
C456 H456 0.9500 . ?
C457 H457 0.9500 . ?
C444 H444 0.9500 . ?
C454 H454 0.9500 . ?
C441 C442 1.398(16) . ?
C441 H441 0.9500 . ?
C442 H442 0.9500 . ?
S1A O1A 1.379(16) . ?
S1A O2A 1.474(16) . ?
S1A N1A 1.482(19) . ?
S1A C1A 1.89(2) . ?
S2A O3A 1.495(18) . ?
S2A O4A 1.512(18) . ?
S2A N1A 1.549(19) . ?
S2A C2A 1.73(2) . ?
C1A F3A 1.31(2) . ?
C1A F2A 1.32(2) . ?
C1A F1A 1.33(2) . ?
C2A F6A 1.24(2) . ?
C2A F5A 1.27(2) . ?
C2A F4A 1.41(2) . ?
S1H O1H 1.42(3) . ?
S1H O2H 1.58(3) . ?
S1H N1H 1.59(3) . ?
S1H C1H 1.80(3) . ?
N1H S2H 1.66(3) . ?
C1H F2H 1.29(3) . ?
C1H F3H 1.30(3) . ?
C1H F1H 1.35(3) . ?
F4H C2H 1.31(3) . ?
C2H F6H 1.32(3) . ?
C2H F5H 1.34(3) . ?
C2H S2H 1.84(3) . ?
O3H S2H 1.38(3) . ?
O4H S2H 1.59(3) . ?
S2B O3B 1.438(12) . ?
S2B O4B 1.440(11) . ?
S2B N1B 1.58(2) . ?
S2B N1J 1.62(3) . ?
S2B C2B 1.793(16) . ?
C2B F4B 1.309(17) . ?
C2B F6B 1.322(17) . ?
C2B F5B 1.351(18) . ?
S1B O2B 1.425(19) . ?
S1B O1B 1.53(2) . ?
S1B N1B 1.67(2) . ?
S1B C1B 1.83(2) . ?
C1B F2B 1.27(2) . ?
C1B F3B 1.34(3) . ?
C1B F1B 1.39(2) . ?
S1J O2J 1.45(3) . ?
S1J O1J 1.45(3) . ?
S1J N1J 1.69(3) . ?
S1J C1J 1.78(2) . ?
C1J F1J 1.30(2) . ?
C1J F2J 1.32(2) . ?
C1J F3J 1.34(2) . ?
S1C O2C 1.408(16) . ?
S1C O1C 1.436(19) . ?
S1C N1C 1.628(19) . ?
S1C C1C 1.80(2) . ?
S2C O3C 1.437(19) . ?
S2C O4C 1.459(19) . ?
S2C N1C 1.569(18) . ?
S2C C2C 1.81(2) . ?
C1C F1C 1.33(2) . ?
C1C F3C 1.34(2) . ?
C1C F2C 1.38(2) . ?
C2C F5C 1.25(2) . ?
C2C F6C 1.30(2) . ?
C2C F4C 1.32(2) . ?
S1G O2G 1.46(2) . ?
S1G O1G 1.50(3) . ?
S1G N1G 1.56(2) . ?
S1G C1G 1.78(3) . ?
S2G O4G 1.41(2) . ?
S2G N1G 1.54(2) . ?
S2G O3G 1.56(3) . ?
S2G C2G 1.88(3) . ?
F3G C1G 1.25(3) . ?
F1G C1G 1.30(3) . ?
C1G F2G 1.36(3) . ?
F6G C2G 1.26(3) . ?
C2G F4G 1.29(3) . ?
C2G F5G 1.33(3) . ?
S1D O2D 1.350(15) . ?
S1D O1I 1.36(3) . ?
S1D O1D 1.435(15) . ?
S1D O2I 1.51(3) . ?
S1D N1I 1.59(2) . ?
S1D N1D 1.627(17) . ?
S1D C1D 1.824(18) . ?
S2D O4I 1.38(2) . ?
S2D O3D 1.413(15) . ?
S2D O3I 1.43(2) . ?
S2D N1D 1.496(14) . ?
S2D O4D 1.551(17) . ?
S2D N1I 1.63(2) . ?
S2D C2D 1.827(17) . ?
C1D F1D 1.24(2) . ?
C1D F2D 1.31(2) . ?
C1D F3D 1.32(2) . ?
C2D F6D 1.28(2) . ?
C2D F5D 1.283(19) . ?
C2D F6I 1.33(3) . ?
C2D F4I 1.43(3) . ?
C2D F4D 1.44(2) . ?
S1E O1E 1.427(18) . ?
S1E O2E 1.441(18) . ?
S1E N1E 1.59(2) . ?
S1E C1E 1.80(2) . ?
S2E O3E 1.384(17) . ?
S2E O4E 1.457(19) . ?
S2E N1E 1.63(2) . ?
S2E C2E 1.87(2) . ?
C1E F1E 1.30(2) . ?
C1E F3E 1.36(2) . ?
C1E F2E 1.38(2) . ?
C2E F5E 1.30(2) . ?
C2E F4E 1.30(3) . ?
C2E F6E 1.32(3) . ?
S1F O2F 1.410(9) . ?
S1F O1F 1.429(9) . ?
S1F N1F 1.553(9) . ?
S1F C1F 1.851(14) . ?
S2F O4F 1.432(8) . ?
S2F O3F 1.439(8) . ?
S2F N1F 1.569(8) . ?
S2F C2F 1.821(12) . ?
C1F F2F 1.305(14) . ?
C1F F3F 1.312(14) . ?
C1F F1F 1.321(15) . ?
C2F F5F 1.315(13) . ?
C2F F6F 1.324(13) . ?
C2F F4F 1.336(12) . ?
N1S C1S 1.12(2) . ?
C1S C2S 1.39(2) . ?
C2S H2S1 0.9800 . ?
C2S H2S2 0.9800 . ?
C2S H2S3 0.9800 . ?
N2S C3S 1.17(3) . ?
C3S C4S 1.38(3) . ?
C4S H4S1 0.9800 . ?
C4S H4S2 0.9800 . ?
C4S H4S3 0.9800 . ?
 
loop_
 _geom_angle_atom_site_label_1
 _geom_angle_atom_site_label_2
 _geom_angle_atom_site_label_3
 _geom_angle
 _geom_angle_site_symmetry_1
 _geom_angle_site_symmetry_3
 _geom_angle_publ_flag
N4 Zn1 N7 92.7(4) . . ?
N4 Zn1 N8 168.7(3) . . ?
N7 Zn1 N8 77.7(4) . . ?
N4 Zn1 N13 94.5(3) . . ?
N7 Zn1 N13 88.7(4) . . ?
N8 Zn1 N13 91.4(3) . . ?
N4 Zn1 N3 75.0(3) . . ?
N7 Zn1 N3 94.6(4) . . ?
N8 Zn1 N3 99.5(3) . . ?
N13 Zn1 N3 169.1(3) . . ?
N4 Zn1 N14 96.6(3) . . ?
N7 Zn1 N14 162.5(4) . . ?
N8 Zn1 N14 94.3(3) . . ?
N13 Zn1 N14 75.8(3) . . ?
N3 Zn1 N14 102.1(3) . . ?
N16 Zn2 N24 91.5(4) . . ?
N16 Zn2 N23 166.7(4) . . ?
N24 Zn2 N23 77.1(4) . . ?
N16 Zn2 N2 97.2(4) . . ?
N24 Zn2 N2 162.8(4) . . ?
N23 Zn2 N2 95.6(4) . . ?
N16 Zn2 N1 95.5(4) . . ?
N24 Zn2 N1 88.8(4) . . ?
N23 Zn2 N1 91.1(4) . . ?
N2 Zn2 N1 75.7(3) . . ?
N16 Zn2 N15 76.6(4) . . ?
N24 Zn2 N15 94.6(4) . . ?
N23 Zn2 N15 97.2(4) . . ?
N2 Zn2 N15 101.8(4) . . ?
N1 Zn2 N15 171.5(4) . . ?
N6 Zn3 N12 93.6(4) . . ?
N6 Zn3 N19 92.4(4) . . ?
N12 Zn3 N19 92.6(4) . . ?
N6 Zn3 N11 93.4(4) . . ?
N12 Zn3 N11 76.0(4) . . ?
N19 Zn3 N11 167.4(4) . . ?
N6 Zn3 N5 76.6(4) . . ?
N12 Zn3 N5 169.7(4) . . ?
N19 Zn3 N5 90.9(4) . . ?
N11 Zn3 N5 101.2(4) . . ?
N6 Zn3 N20 166.8(4) . . ?
N12 Zn3 N20 94.4(4) . . ?
N19 Zn3 N20 76.8(4) . . ?
N11 Zn3 N20 98.7(4) . . ?
N5 Zn3 N20 95.8(4) . . ?
N18 Zn4 N9 166.7(4) . . ?
N18 Zn4 N10 93.1(4) . . ?
N9 Zn4 N10 76.9(4) . . ?
N18 Zn4 N22 95.0(5) . . ?
N9 Zn4 N22 93.7(5) . . ?
N10 Zn4 N22 89.6(5) . . ?
N18 Zn4 N21 94.6(4) . . ?
N9 Zn4 N21 97.3(4) . . ?
N10 Zn4 N21 163.6(4) . . ?
N22 Zn4 N21 75.3(4) . . ?
N18 Zn4 N17 76.4(4) . . ?
N9 Zn4 N17 95.1(4) . . ?
N10 Zn4 N17 92.9(3) . . ?
N22 Zn4 N17 171.2(4) . . ?
N21 Zn4 N17 103.0(3) . . ?
C1 N1 C5 115.6(10) . . ?
C1 N1 Zn2 130.1(9) . . ?
C5 N1 Zn2 114.1(7) . . ?
C6 N2 C7 117.0(9) . . ?
C6 N2 Zn2 114.6(7) . . ?
C7 N2 Zn2 127.8(7) . . ?
C46 N3 C43 118.2(9) . . ?
C46 N3 Zn1 114.1(7) . . ?
C43 N3 Zn1 127.1(7) . . ?
C47 N4 C51 117.1(9) . . ?
C47 N4 Zn1 116.8(6) . . ?
C51 N4 Zn1 126.0(7) . . ?
C58 N5 C55 118.8(10) . . ?
C58 N5 Zn3 112.0(8) . . ?
C55 N5 Zn3 129.1(8) . . ?
C63 N6 C59 117.4(10) . . ?
C63 N6 Zn3 128.9(9) . . ?
C59 N6 Zn3 113.8(7) . . ?
N1 C1 C2 124.5(12) . . ?
N1 C1 H1 117.7 . . ?
C2 C1 H1 117.7 . . ?
C1 C2 C3 118.4(12) . . ?
C1 C2 H2 120.8 . . ?
C3 C2 H2 120.8 . . ?
C4 C3 C2 119.2(11) . . ?
C4 C3 H3 120.4 . . ?
C2 C3 H3 120.4 . . ?
C5 C4 C3 117.6(11) . . ?
C5 C4 H4 121.2 . . ?
C3 C4 H4 121.2 . . ?
N1 C5 C4 124.5(10) . . ?
N1 C5 C6 115.0(9) . . ?
C4 C5 C6 120.4(11) . . ?
N2 C6 C5 120.2(10) . . ?
N2 C6 H6 119.9 . . ?
C5 C6 H6 119.9 . . ?
C12 C7 C8 117.3(9) . . ?
C12 C7 N2 120.7(9) . . ?
C8 C7 N2 121.7(9) . . ?
C9 C8 C7 119.8(10) . . ?
C9 C8 H8 120.1 . . ?
C7 C8 H8 120.1 . . ?
C8 C9 C10 122.9(10) . . ?
C8 C9 H9 118.6 . . ?
C10 C9 H9 118.6 . . ?
C9 C10 C11 116.7(9) . . ?
C9 C10 C13 122.9(9) . . ?
C11 C10 C13 120.3(9) . . ?
C12 C11 C10 120.5(10) . . ?
C12 C11 H11 119.7 . . ?
C10 C11 H11 119.7 . . ?
C11 C12 C7 122.5(10) . . ?
C11 C12 H12 118.7 . . ?
C7 C12 H12 118.7 . . ?
C14 C13 C39 117.4(9) . . ?
C14 C13 C10 122.2(9) . . ?
C39 C13 C10 120.4(9) . . ?
C15 C14 C13 120.0(9) . . ?
C15 C14 H14 120.0 . . ?
C13 C14 H14 120.0 . . ?
C14 C15 C37 122.1(8) . . ?
C14 C15 C16 125.0(9) . . ?
C37 C15 C16 112.7(7) . . ?
C15 C16 C17 101.0(7) . . ?
C15 C16 C64 108.7(7) . . ?
C17 C16 C64 111.8(8) . . ?
C15 C16 C66 107.8(7) . . ?
C17 C16 C66 114.2(8) . . ?
C64 C16 C66 112.5(8) . . ?
C18 C17 C36 120.2(8) . . ?
C18 C17 C16 129.3(8) . . ?
C36 C17 C16 110.5(7) . . ?
C17 C18 C26 119.9(8) . . ?
C17 C18 C19 133.5(8) . . ?
C26 C18 C19 106.6(7) . . ?
C24 C19 C20 116.8(8) . . ?
C24 C19 C18 109.3(8) . . ?
C20 C19 C18 133.9(8) . . ?
C21 C20 C19 121.4(9) . . ?
C21 C20 H20 119.3 . . ?
C19 C20 H20 119.3 . . ?
C20 C21 C22 121.9(10) . . ?
C20 C21 H21 119.1 . . ?
C22 C21 H21 119.1 . . ?
C21 C22 C23 117.5(9) . . ?
C21 C22 C40 123.1(9) . . ?
C23 C22 C40 119.4(9) . . ?
C24 C23 C22 120.8(9) . . ?
C24 C23 H23 119.6 . . ?
C22 C23 H23 119.6 . . ?
C23 C24 C19 121.4(9) . . ?
C23 C24 C25 127.6(8) . . ?
C19 C24 C25 110.8(8) . . ?
C26 C25 C24 102.3(7) . . ?
C26 C25 C70 116.0(8) . . ?
C24 C25 C70 108.2(8) . . ?
C26 C25 C68 110.9(8) . . ?
C24 C25 C68 106.6(8) . . ?
C70 C25 C68 111.9(7) . . ?
C27 C26 C18 119.7(8) . . ?
C27 C26 C25 129.4(8) . . ?
C18 C26 C25 110.9(7) . . ?
C26 C27 C35 120.6(8) . . ?
C26 C27 C28 132.1(8) . . ?
C35 C27 C28 107.3(7) . . ?
C29 C28 C33 117.3(8) . . ?
C29 C28 C27 135.8(8) . . ?
C33 C28 C27 106.9(8) . . ?
C30 C29 C28 123.0(9) . . ?
C30 C29 H29 118.5 . . ?
C28 C29 H29 118.5 . . ?
C29 C30 C31 120.3(9) . . ?
C29 C30 H30 119.9 . . ?
C31 C30 H30 119.9 . . ?
C30 C31 C32 117.6(9) . . ?
C30 C31 C52 121.0(9) . . ?
C32 C31 C52 121.5(9) . . ?
C33 C32 C31 121.4(9) . . ?
C33 C32 H32 119.3 . . ?
C31 C32 H32 119.3 . . ?
C32 C33 C28 120.4(8) . . ?
C32 C33 C34 125.8(9) . . ?
C28 C33 C34 113.8(8) . . ?
C33 C34 C35 100.9(7) . . ?
C33 C34 C74 108.6(8) . . ?
C35 C34 C74 115.3(8) . . ?
C33 C34 C72 107.0(8) . . ?
C35 C34 C72 112.2(8) . . ?
C74 C34 C72 111.9(8) . . ?
C36 C35 C27 118.9(8) . . ?
C36 C35 C34 130.1(8) . . ?
C27 C35 C34 110.9(7) . . ?
C35 C36 C17 120.6(8) . . ?
C35 C36 C37 130.5(8) . . ?
C17 C36 C37 108.8(7) . . ?
C38 C37 C15 116.5(8) . . ?
C38 C37 C36 136.4(9) . . ?
C15 C37 C36 106.9(7) . . ?
C39 C38 C37 122.3(9) . . ?
C39 C38 H38 118.8 . . ?
C37 C38 H38 118.8 . . ?
C38 C39 C13 121.5(9) . . ?
C38 C39 H39 119.3 . . ?
C13 C39 H39 119.3 . . ?
C41 C40 C45 117.3(9) . . ?
C41 C40 C22 120.3(9) . . ?
C45 C40 C22 122.4(9) . . ?
C40 C41 C42 120.9(9) . . ?
C40 C41 H41 119.6 . . ?
C42 C41 H41 119.6 . . ?
C43 C42 C41 120.6(10) . . ?
C43 C42 H42 119.7 . . ?
C41 C42 H42 119.7 . . ?
C42 C43 C44 118.7(9) . . ?
C42 C43 N3 121.0(9) . . ?
C44 C43 N3 119.6(9) . . ?
C45 C44 C43 120.4(9) . . ?
C45 C44 H44 119.8 . . ?
C43 C44 H44 119.8 . . ?
C44 C45 C40 121.8(9) . . ?
C44 C45 H45 119.1 . . ?
C40 C45 H45 119.1 . . ?
N3 C46 C47 119.1(10) . . ?
N3 C46 H46 120.5 . . ?
C47 C46 H46 120.5 . . ?
N4 C47 C48 122.7(9) . . ?
N4 C47 C46 114.9(9) . . ?
C48 C47 C46 122.4(10) . . ?
C47 C48 C49 119.5(11) . . ?
C47 C48 H48 120.3 . . ?
C49 C48 H48 120.3 . . ?
C50 C49 C48 119.3(11) . . ?
C50 C49 H49 120.4 . . ?
C48 C49 H49 120.4 . . ?
C49 C50 C51 119.4(11) . . ?
C49 C50 H50 120.3 . . ?
C51 C50 H50 120.3 . . ?
N4 C51 C50 122.0(11) . . ?
N4 C51 H51 119.0 . . ?
C50 C51 H51 119.0 . . ?
C57 C52 C53 118.6(10) . . ?
C57 C52 C31 123.5(10) . . ?
C53 C52 C31 117.9(10) . . ?
C54 C53 C52 119.2(10) . . ?
C54 C53 H53 120.4 . . ?
C52 C53 H53 120.4 . . ?
C53 C54 C55 120.4(10) . . ?
C53 C54 H54 119.8 . . ?
C55 C54 H54 119.8 . . ?
C56 C55 C54 119.8(10) . . ?
C56 C55 N5 122.7(10) . . ?
C54 C55 N5 117.5(10) . . ?
C55 C56 C57 120.4(12) . . ?
C55 C56 H56 119.8 . . ?
C57 C56 H56 119.8 . . ?
C52 C57 C56 121.4(11) . . ?
C52 C57 H57 119.3 . . ?
C56 C57 H57 119.3 . . ?
N5 C58 C59 121.8(11) . . ?
N5 C58 H58 119.1 . . ?
C59 C58 H58 119.1 . . ?
N6 C59 C60 123.1(11) . . ?
N6 C59 C58 114.9(10) . . ?
C60 C59 C58 121.9(11) . . ?
C59 C60 C61 116.8(12) . . ?
C59 C60 H60 121.6 . . ?
C61 C60 H60 121.6 . . ?
C62 C61 C60 120.0(12) . . ?
C62 C61 H61 120.0 . . ?
C60 C61 H61 120.0 . . ?
C61 C62 C63 119.5(13) . . ?
C61 C62 H62 120.2 . . ?
C63 C62 H62 120.2 . . ?
N6 C63 C62 123.0(13) . . ?
N6 C63 H63 118.5 . . ?
C62 C63 H63 118.5 . . ?
C65 C64 C16 116.2(9) . . ?
C65 C64 H64A 108.2 . . ?
C16 C64 H64A 108.2 . . ?
C65 C64 H64B 108.2 . . ?
C16 C64 H64B 108.2 . . ?
H64A C64 H64B 107.4 . . ?
C64 C65 H65A 109.5 . . ?
C64 C65 H65B 109.5 . . ?
H65A C65 H65B 109.5 . . ?
C64 C65 H65C 109.5 . . ?
H65A C65 H65C 109.5 . . ?
H65B C65 H65C 109.5 . . ?
C67 C66 C16 116.1(9) . . ?
C67 C66 H66A 108.3 . . ?
C16 C66 H66A 108.3 . . ?
C67 C66 H66B 108.3 . . ?
C16 C66 H66B 108.3 . . ?
H66A C66 H66B 107.4 . . ?
C66 C67 H67A 109.5 . . ?
C66 C67 H67B 109.5 . . ?
H67A C67 H67B 109.5 . . ?
C66 C67 H67C 109.5 . . ?
H67A C67 H67C 109.5 . . ?
H67B C67 H67C 109.5 . . ?
C69 C68 C25 116.0(9) . . ?
C69 C68 H68A 108.3 . . ?
C25 C68 H68A 108.3 . . ?
C69 C68 H68B 108.3 . . ?
C25 C68 H68B 108.3 . . ?
H68A C68 H68B 107.4 . . ?
C68 C69 H69A 109.5 . . ?
C68 C69 H69B 109.5 . . ?
H69A C69 H69B 109.5 . . ?
C68 C69 H69C 109.5 . . ?
H69A C69 H69C 109.5 . . ?
H69B C69 H69C 109.5 . . ?
C71 C70 C25 113.6(8) . . ?
C71 C70 H70A 108.8 . . ?
C25 C70 H70A 108.8 . . ?
C71 C70 H70B 108.8 . . ?
C25 C70 H70B 108.8 . . ?
H70A C70 H70B 107.7 . . ?
C70 C71 H71A 109.5 . . ?
C70 C71 H71B 109.5 . . ?
H71A C71 H71B 109.5 . . ?
C70 C71 H71C 109.5 . . ?
H71A C71 H71C 109.5 . . ?
H71B C71 H71C 109.5 . . ?
C73 C72 C34 114.3(9) . . ?
C73 C72 H72A 108.7 . . ?
C34 C72 H72A 108.7 . . ?
C73 C72 H72B 108.7 . . ?
C34 C72 H72B 108.7 . . ?
H72A C72 H72B 107.6 . . ?
C72 C73 H73A 109.5 . . ?
C72 C73 H73B 109.5 . . ?
H73A C73 H73B 109.5 . . ?
C72 C73 H73C 109.5 . . ?
H73A C73 H73C 109.5 . . ?
H73B C73 H73C 109.5 . . ?
C75 C74 C34 116.0(9) . . ?
C75 C74 H74A 108.3 . . ?
C34 C74 H74A 108.3 . . ?
C75 C74 H74B 108.3 . . ?
C34 C74 H74B 108.3 . . ?
H74A C74 H74B 107.4 . . ?
C74 C75 H75A 109.5 . . ?
C74 C75 H75B 109.5 . . ?
H75A C75 H75B 109.5 . . ?
C74 C75 H75C 109.5 . . ?
H75A C75 H75C 109.5 . . ?
H75B C75 H75C 109.5 . . ?
C101 N7 C105 116.7(10) . . ?
C101 N7 Zn1 129.9(9) . . ?
C105 N7 Zn1 112.1(7) . . ?
C106 N8 C107 117.7(9) . . ?
C106 N8 Zn1 112.4(7) . . ?
C107 N8 Zn1 129.7(7) . . ?
C146 N9 C143 118.4(10) . . ?
C146 N9 Zn4 113.4(8) . . ?
C143 N9 Zn4 127.9(8) . . ?
C151 N10 C147 120.0(10) . . ?
C151 N10 Zn4 127.8(8) . . ?
C147 N10 Zn4 111.8(7) . . ?
C158 N11 C155 118.7(10) . . ?
C158 N11 Zn3 113.8(7) . . ?
C155 N11 Zn3 126.7(7) . . ?
C163 N12 C159 118.5(11) . . ?
C163 N12 Zn3 127.4(9) . . ?
C159 N12 Zn3 114.0(7) . . ?
N7 C101 C102 122.2(12) . . ?
N7 C101 H101 118.9 . . ?
C102 C101 H101 118.9 . . ?
C101 C102 C103 120.4(13) . . ?
C101 C102 H102 119.8 . . ?
C103 C102 H102 119.8 . . ?
C104 C103 C102 119.1(12) . . ?
C104 C103 H103 120.5 . . ?
C102 C103 H103 120.5 . . ?
C103 C104 C105 116.6(12) . . ?
C103 C104 H104 121.7 . . ?
C105 C104 H104 121.7 . . ?
N7 C105 C104 125.1(10) . . ?
N7 C105 C106 116.4(10) . . ?
C104 C105 C106 118.5(11) . . ?
N8 C106 C105 119.7(11) . . ?
N8 C106 H106 120.1 . . ?
C105 C106 H106 120.1 . . ?
C112 C107 C108 118.0(9) . . ?
C112 C107 N8 123.2(9) . . ?
C108 C107 N8 118.7(9) . . ?
C109 C108 C107 121.0(10) . . ?
C109 C108 H108 119.5 . . ?
C107 C108 H108 119.5 . . ?
C108 C109 C110 120.0(9) . . ?
C108 C109 H109 120.0 . . ?
C110 C109 H109 120.0 . . ?
C111 C110 C109 118.2(9) . . ?
C111 C110 C113 123.3(9) . . ?
C109 C110 C113 118.5(9) . . ?
C112 C111 C110 121.5(10) . . ?
C112 C111 H111 119.3 . . ?
C110 C111 H111 119.3 . . ?
C111 C112 C107 121.1(10) . . ?
C111 C112 H112 119.5 . . ?
C107 C112 H112 119.5 . . ?
C139 C113 C114 117.4(9) . . ?
C139 C113 C110 120.9(9) . . ?
C114 C113 C110 121.6(9) . . ?
C115 C114 C113 120.6(9) . . ?
C115 C114 H114 119.7 . . ?
C113 C114 H114 119.7 . . ?
C114 C115 C137 122.2(9) . . ?
C114 C115 C116 125.2(9) . . ?
C137 C115 C116 112.5(8) . . ?
C115 C116 C166 109.4(8) . . ?
C115 C116 C117 100.8(7) . . ?
C166 C116 C117 114.5(7) . . ?
C115 C116 C164 107.0(7) . . ?
C166 C116 C164 112.6(8) . . ?
C117 C116 C164 111.6(8) . . ?
C118 C117 C136 121.5(8) . . ?
C118 C117 C116 127.9(8) . . ?
C136 C117 C116 110.4(7) . . ?
C117 C118 C126 119.5(8) . . ?
C117 C118 C119 133.3(8) . . ?
C126 C118 C119 107.2(7) . . ?
C124 C119 C120 118.2(8) . . ?
C124 C119 C118 108.3(7) . . ?
C120 C119 C118 133.5(8) . . ?
C121 C120 C119 120.4(9) . . ?
C121 C120 H120 119.8 . . ?
C119 C120 H120 119.8 . . ?
C120 C121 C122 122.3(9) . . ?
C120 C121 H121 118.9 . . ?
C122 C121 H121 118.9 . . ?
C121 C122 C123 118.3(9) . . ?
C121 C122 C140 121.7(9) . . ?
C123 C122 C140 119.9(8) . . ?
C124 C123 C122 119.9(9) . . ?
C124 C123 H123 120.0 . . ?
C122 C123 H123 120.0 . . ?
C119 C124 C123 120.6(8) . . ?
C119 C124 C125 112.4(7) . . ?
C123 C124 C125 127.0(8) . . ?
C126 C125 C124 101.0(7) . . ?
C126 C125 C170 112.1(8) . . ?
C124 C125 C170 110.0(7) . . ?
C126 C125 C168 110.2(7) . . ?
C124 C125 C168 107.0(7) . . ?
C170 C125 C168 115.5(7) . . ?
C127 C126 C118 119.1(8) . . ?
C127 C126 C125 130.3(8) . . ?
C118 C126 C125 110.7(7) . . ?
C126 C127 C135 120.7(8) . . ?
C126 C127 C128 132.0(8) . . ?
C135 C127 C128 107.4(7) . . ?
C133 C128 C129 118.6(8) . . ?
C133 C128 C127 107.2(7) . . ?
C129 C128 C127 134.2(8) . . ?
C130 C129 C128 121.0(9) . . ?
C130 C129 H129 119.5 . . ?
C128 C129 H129 119.5 . . ?
C129 C130 C131 121.6(9) . . ?
C129 C130 H130 119.2 . . ?
C131 C130 H130 119.2 . . ?
C130 C131 C132 117.1(9) . . ?
C130 C131 C152 121.5(9) . . ?
C132 C131 C152 121.4(9) . . ?
C133 C132 C131 121.7(9) . . ?
C133 C132 H132 119.1 . . ?
C131 C132 H132 119.1 . . ?
C132 C133 C128 119.9(8) . . ?
C132 C133 C134 126.7(8) . . ?
C128 C133 C134 113.3(8) . . ?
C133 C134 C135 100.8(7) . . ?
C133 C134 C174 108.2(7) . . ?
C135 C134 C174 114.4(8) . . ?
C133 C134 C172 108.2(7) . . ?
C135 C134 C172 112.1(7) . . ?
C174 C134 C172 112.2(7) . . ?
C136 C135 C127 120.0(8) . . ?
C136 C135 C134 128.8(8) . . ?
C127 C135 C134 111.2(7) . . ?
C117 C136 C135 119.0(8) . . ?
C117 C136 C137 109.0(7) . . ?
C135 C136 C137 131.9(8) . . ?
C138 C137 C115 116.4(8) . . ?
C138 C137 C136 136.8(9) . . ?
C115 C137 C136 106.9(8) . . ?
C139 C138 C137 121.5(9) . . ?
C139 C138 H138 119.2 . . ?
C137 C138 H138 119.2 . . ?
C138 C139 C113 121.9(10) . . ?
C138 C139 H139 119.1 . . ?
C113 C139 H139 119.1 . . ?
C145 C140 C141 118.1(8) . . ?
C145 C140 C122 121.4(8) . . ?
C141 C140 C122 120.4(8) . . ?
C142 C141 C140 122.4(9) . . ?
C142 C141 H141 118.8 . . ?
C140 C141 H141 118.8 . . ?
C143 C142 C141 118.1(9) . . ?
C143 C142 H142 120.9 . . ?
C141 C142 H142 120.9 . . ?
C142 C143 C144 120.3(9) . . ?
C142 C143 N9 123.2(9) . . ?
C144 C143 N9 116.5(9) . . ?
C145 C144 C143 120.7(9) . . ?
C145 C144 H144 119.6 . . ?
C143 C144 H144 119.6 . . ?
C144 C145 C140 120.3(9) . . ?
C144 C145 H145 119.9 . . ?
C140 C145 H145 119.9 . . ?
N9 C146 C147 120.9(11) . . ?
N9 C146 H146 119.6 . . ?
C147 C146 H146 119.6 . . ?
N10 C147 C148 121.0(11) . . ?
N10 C147 C146 116.1(10) . . ?
C148 C147 C146 122.9(11) . . ?
C147 C148 C149 119.5(13) . . ?
C147 C148 H148 120.3 . . ?
C149 C148 H148 120.3 . . ?
C150 C149 C148 118.5(13) . . ?
C150 C149 H149 120.7 . . ?
C148 C149 H149 120.7 . . ?
C149 C150 C151 120.1(13) . . ?
C149 C150 H150 119.9 . . ?
C151 C150 H150 119.9 . . ?
N10 C151 C150 120.8(12) . . ?
N10 C151 H151 119.6 . . ?
C150 C151 H151 119.6 . . ?
C157 C152 C153 117.1(9) . . ?
C157 C152 C131 122.8(9) . . ?
C153 C152 C131 119.8(9) . . ?
C154 C153 C152 122.0(9) . . ?
C154 C153 H153 119.0 . . ?
C152 C153 H153 119.0 . . ?
C155 C154 C153 119.1(9) . . ?
C155 C154 H154 120.5 . . ?
C153 C154 H154 120.5 . . ?
C156 C155 C154 119.5(9) . . ?
C156 C155 N11 119.1(9) . . ?
C154 C155 N11 120.9(9) . . ?
C155 C156 C157 121.3(10) . . ?
C155 C156 H156 119.4 . . ?
C157 C156 H156 119.4 . . ?
C152 C157 C156 120.9(10) . . ?
C152 C157 H157 119.6 . . ?
C156 C157 H157 119.6 . . ?
N11 C158 C159 119.8(11) . . ?
N11 C158 H158 120.1 . . ?
C159 C158 H158 120.1 . . ?
N12 C159 C160 121.9(11) . . ?
N12 C159 C158 116.2(10) . . ?
C160 C159 C158 121.8(11) . . ?
C159 C160 C161 117.8(12) . . ?
C159 C160 H160 121.1 . . ?
C161 C160 H160 121.1 . . ?
C162 C161 C160 120.2(12) . . ?
C162 C161 H161 119.9 . . ?
C160 C161 H161 119.9 . . ?
C161 C162 C163 118.1(12) . . ?
C161 C162 H162 120.9 . . ?
C163 C162 H162 120.9 . . ?
N12 C163 C162 123.4(12) . . ?
N12 C163 H163 118.3 . . ?
C162 C163 H163 118.3 . . ?
C165 C164 C116 116.5(9) . . ?
C165 C164 H16A 108.2 . . ?
C116 C164 H16A 108.2 . . ?
C165 C164 H16B 108.2 . . ?
C116 C164 H16B 108.2 . . ?
H16A C164 H16B 107.3 . . ?
C164 C165 H16C 109.5 . . ?
C164 C165 H16D 109.5 . . ?
H16C C165 H16D 109.5 . . ?
C164 C165 H16E 109.5 . . ?
H16C C165 H16E 109.5 . . ?
H16D C165 H16E 109.5 . . ?
C167 C166 C116 114.2(9) . . ?
C167 C166 H16F 108.7 . . ?
C116 C166 H16F 108.7 . . ?
C167 C166 H16G 108.7 . . ?
C116 C166 H16G 108.7 . . ?
H16F C166 H16G 107.6 . . ?
C166 C167 H16H 109.5 . . ?
C166 C167 H16I 109.5 . . ?
H16H C167 H16I 109.5 . . ?
C166 C167 H16J 109.5 . . ?
H16H C167 H16J 109.5 . . ?
H16I C167 H16J 109.5 . . ?
C169 C168 C125 118.0(9) . . ?
C169 C168 H16K 107.8 . . ?
C125 C168 H16K 107.8 . . ?
C169 C168 H16L 107.8 . . ?
C125 C168 H16L 107.8 . . ?
H16K C168 H16L 107.1 . . ?
C168 C169 H16M 109.5 . . ?
C168 C169 H16N 109.5 . . ?
H16M C169 H16N 109.5 . . ?
C168 C169 H16O 109.5 . . ?
H16M C169 H16O 109.5 . . ?
H16N C169 H16O 109.5 . . ?
C171 C170 C125 114.5(8) . . ?
C171 C170 H17A 108.6 . . ?
C125 C170 H17A 108.6 . . ?
C171 C170 H17B 108.6 . . ?
C125 C170 H17B 108.6 . . ?
H17A C170 H17B 107.6 . . ?
C170 C171 H17C 109.5 . . ?
C170 C171 H17D 109.5 . . ?
H17C C171 H17D 109.5 . . ?
C170 C171 H17E 109.5 . . ?
H17C C171 H17E 109.5 . . ?
H17D C171 H17E 109.5 . . ?
C173 C172 C134 115.6(8) . . ?
C173 C172 H17F 108.4 . . ?
C134 C172 H17F 108.4 . . ?
C173 C172 H17G 108.4 . . ?
C134 C172 H17G 108.4 . . ?
H17F C172 H17G 107.4 . . ?
C172 C173 H17H 109.5 . . ?
C172 C173 H17I 109.5 . . ?
H17H C173 H17I 109.5 . . ?
C172 C173 H17J 109.5 . . ?
H17H C173 H17J 109.5 . . ?
H17I C173 H17J 109.5 . . ?
C175 C174 C134 115.9(8) . . ?
C175 C174 H17K 108.3 . . ?
C134 C174 H17K 108.3 . . ?
C175 C174 H17L 108.3 . . ?
C134 C174 H17L 108.3 . . ?
H17K C174 H17L 107.4 . . ?
C174 C175 H17M 109.5 . . ?
C174 C175 H17N 109.5 . . ?
H17M C175 H17N 109.5 . . ?
C174 C175 H17O 109.5 . . ?
H17M C175 H17O 109.5 . . ?
H17N C175 H17O 109.5 . . ?
C201 N13 C205 117.7(9) . . ?
C201 N13 Zn1 128.7(8) . . ?
C205 N13 Zn1 113.4(6) . . ?
C206 N14 C207 117.0(9) . . ?
C206 N14 Zn1 111.8(7) . . ?
C207 N14 Zn1 130.6(6) . . ?
C246 N15 C243 115.8(10) . . ?
C246 N15 Zn2 111.5(8) . . ?
C243 N15 Zn2 132.7(8) . . ?
C251 N16 C247 117.7(10) . . ?
C251 N16 Zn2 127.0(8) . . ?
C247 N16 Zn2 114.8(7) . . ?
C258 N17 C255 119.3(9) . . ?
C258 N17 Zn4 110.5(7) . . ?
C255 N17 Zn4 129.3(7) . . ?
C263 N18 C259 116.7(10) . . ?
C263 N18 Zn4 126.6(8) . . ?
C259 N18 Zn4 116.3(8) . . ?
N13 C201 C202 123.3(11) . . ?
N13 C201 H201 118.3 . . ?
C202 C201 H201 118.3 . . ?
C201 C202 C203 118.8(11) . . ?
C201 C202 H202 120.6 . . ?
C203 C202 H202 120.6 . . ?
C204 C203 C202 118.5(11) . . ?
C204 C203 H203 120.7 . . ?
C202 C203 H203 120.7 . . ?
C205 C204 C203 119.0(11) . . ?
C205 C204 H204 120.5 . . ?
C203 C204 H204 120.5 . . ?
N13 C205 C204 122.7(9) . . ?
N13 C205 C206 116.5(9) . . ?
C204 C205 C206 120.7(10) . . ?
N14 C206 C205 122.3(10) . . ?
N14 C206 H206 118.9 . . ?
C205 C206 H206 118.9 . . ?
C212 C207 C208 118.1(8) . . ?
C212 C207 N14 121.2(8) . . ?
C208 C207 N14 119.7(8) . . ?
C209 C208 C207 120.3(9) . . ?
C209 C208 H208 119.9 . . ?
C207 C208 H208 119.9 . . ?
C208 C209 C210 122.5(9) . . ?
C208 C209 H209 118.8 . . ?
C210 C209 H209 118.8 . . ?
C211 C210 C209 116.6(8) . . ?
C211 C210 C213 122.1(8) . . ?
C209 C210 C213 121.3(8) . . ?
C212 C211 C210 121.2(9) . . ?
C212 C211 H211 119.4 . . ?
C210 C211 H211 119.4 . . ?
C211 C212 C207 121.2(9) . . ?
C211 C212 H212 119.4 . . ?
C207 C212 H212 119.4 . . ?
C239 C213 C214 118.7(8) . . ?
C239 C213 C210 120.5(8) . . ?
C214 C213 C210 120.8(8) . . ?
C215 C214 C213 120.6(9) . . ?
C215 C214 H214 119.7 . . ?
C213 C214 H214 119.7 . . ?
C214 C215 C237 121.7(8) . . ?
C214 C215 C216 126.1(8) . . ?
C237 C215 C216 112.2(7) . . ?
C215 C216 C217 100.8(7) . . ?
C215 C216 C266 109.2(8) . . ?
C217 C216 C266 115.7(8) . . ?
C215 C216 C264 106.1(7) . . ?
C217 C216 C264 111.2(8) . . ?
C266 C216 C264 112.7(8) . . ?
C218 C217 C236 121.3(8) . . ?
C218 C217 C216 127.7(8) . . ?
C236 C217 C216 111.0(7) . . ?
C217 C218 C226 119.6(8) . . ?
C217 C218 C219 133.5(8) . . ?
C226 C218 C219 106.9(7) . . ?
C224 C219 C220 116.6(8) . . ?
C224 C219 C218 109.3(8) . . ?
C220 C219 C218 134.1(8) . . ?
C221 C220 C219 121.0(9) . . ?
C221 C220 H220 119.5 . . ?
C219 C220 H220 119.5 . . ?
C220 C221 C222 122.4(10) . . ?
C220 C221 H221 118.8 . . ?
C222 C221 H221 118.8 . . ?
C221 C222 C223 118.2(9) . . ?
C221 C222 C240 120.0(9) . . ?
C223 C222 C240 121.6(8) . . ?
C224 C223 C222 119.1(9) . . ?
C224 C223 H223 120.5 . . ?
C222 C223 H223 120.5 . . ?
C219 C224 C223 122.6(9) . . ?
C219 C224 C225 111.4(8) . . ?
C223 C224 C225 125.9(8) . . ?
C224 C225 C226 102.0(7) . . ?
C224 C225 C270 110.0(8) . . ?
C226 C225 C270 114.5(8) . . ?
C224 C225 C268 106.8(8) . . ?
C226 C225 C268 109.3(8) . . ?
C270 C225 C268 113.4(8) . . ?
C227 C226 C218 119.2(8) . . ?
C227 C226 C225 130.3(8) . . ?
C218 C226 C225 110.4(7) . . ?
C226 C227 C235 120.7(8) . . ?
C226 C227 C228 132.4(8) . . ?
C235 C227 C228 106.7(7) . . ?
C229 C228 C233 117.1(8) . . ?
C229 C228 C227 134.8(9) . . ?
C233 C228 C227 108.1(7) . . ?
C230 C229 C228 122.2(9) . . ?
C230 C229 H229 118.9 . . ?
C228 C229 H229 118.9 . . ?
C229 C230 C231 121.5(9) . . ?
C229 C230 H230 119.3 . . ?
C231 C230 H230 119.3 . . ?
C230 C231 C232 117.3(9) . . ?
C230 C231 C252 120.4(9) . . ?
C232 C231 C252 122.2(9) . . ?
C233 C232 C231 120.8(9) . . ?
C233 C232 H232 119.6 . . ?
C231 C232 H232 119.6 . . ?
C232 C233 C228 121.0(8) . . ?
C232 C233 C234 126.3(9) . . ?
C228 C233 C234 112.6(8) . . ?
C233 C234 C235 101.8(7) . . ?
C233 C234 C274 108.2(7) . . ?
C235 C234 C274 115.3(8) . . ?
C233 C234 C272 107.5(7) . . ?
C235 C234 C272 110.0(8) . . ?
C274 C234 C272 113.1(8) . . ?
C236 C235 C227 119.8(8) . . ?
C236 C235 C234 129.4(8) . . ?
C227 C235 C234 110.8(7) . . ?
C235 C236 C217 119.3(8) . . ?
C235 C236 C237 132.1(8) . . ?
C217 C236 C237 108.5(7) . . ?
C238 C237 C215 115.9(8) . . ?
C238 C237 C236 136.5(9) . . ?
C215 C237 C236 107.6(8) . . ?
C239 C238 C237 122.8(9) . . ?
C239 C238 H238 118.6 . . ?
C237 C238 H238 118.6 . . ?
C238 C239 C213 120.3(9) . . ?
C238 C239 H239 119.8 . . ?
C213 C239 H239 119.8 . . ?
C241 C240 C245 120.0 . . ?
C441 C240 C445 122.9(9) . . ?
C441 C240 C222 126.0(11) . . ?
C241 C240 C222 119.7(7) . . ?
C245 C240 C222 119.9(7) . . ?
C445 C240 C222 110.9(10) . . ?
C240 C241 C242 120.0 . . ?
C240 C241 H241 120.0 . . ?
C242 C241 H241 120.0 . . ?
C243 C242 C241 120.0 . . ?
C243 C242 H242 120.0 . . ?
C241 C242 H242 120.0 . . ?
C242 C243 C244 120.0 . . ?
C442 C243 N15 130.3(10) . . ?
C242 C243 N15 120.2(7) . . ?
C244 C243 N15 119.1(7) . . ?
C442 C243 C444 117.7(8) . . ?
N15 C243 C444 112.0(10) . . ?
C245 C244 C243 120.0 . . ?
C245 C244 H244 120.0 . . ?
C243 C244 H244 120.0 . . ?
C244 C245 C240 120.0 . . ?
C244 C245 H245 120.0 . . ?
C240 C245 H245 120.0 . . ?
N15 C246 C247 120.8(11) . . ?
N15 C246 H246 119.6 . . ?
C247 C246 H246 119.6 . . ?
N16 C247 C248 122.1(10) . . ?
N16 C247 C246 115.9(10) . . ?
C248 C247 C246 121.9(11) . . ?
C247 C248 C249 119.0(12) . . ?
C247 C248 H248 120.5 . . ?
C249 C248 H248 120.5 . . ?
C250 C249 C248 119.9(13) . . ?
C250 C249 H249 120.1 . . ?
C248 C249 H249 120.1 . . ?
C249 C250 C251 118.8(12) . . ?
C249 C250 H250 120.6 . . ?
C251 C250 H250 120.6 . . ?
N16 C251 C250 122.3(11) . . ?
N16 C251 H251 118.9 . . ?
C250 C251 H251 118.9 . . ?
C257 C252 C253 117.5(9) . . ?
C257 C252 C231 122.7(9) . . ?
C253 C252 C231 119.2(9) . . ?
C254 C253 C252 120.2(9) . . ?
C254 C253 H253 119.9 . . ?
C252 C253 H253 119.9 . . ?
C253 C254 C255 120.9(9) . . ?
C253 C254 H254 119.6 . . ?
C255 C254 H254 119.6 . . ?
C254 C255 C256 119.6(9) . . ?
C254 C255 N17 120.7(9) . . ?
C256 C255 N17 119.4(9) . . ?
C257 C256 C255 119.5(10) . . ?
C257 C256 H256 120.2 . . ?
C255 C256 H256 120.2 . . ?
C256 C257 C252 122.1(10) . . ?
C256 C257 H257 119.0 . . ?
C252 C257 H257 119.0 . . ?
N17 C258 C259 121.9(10) . . ?
N17 C258 H258 119.1 . . ?
C259 C258 H258 119.1 . . ?
N18 C259 C260 122.4(10) . . ?
N18 C259 C258 114.9(9) . . ?
C260 C259 C258 122.6(11) . . ?
C259 C260 C261 119.0(11) . . ?
C259 C260 H260 120.5 . . ?
C261 C260 H260 120.5 . . ?
C262 C261 C260 117.8(12) . . ?
C262 C261 H261 121.1 . . ?
C260 C261 H261 121.1 . . ?
C261 C262 C263 121.0(13) . . ?
C261 C262 H262 119.5 . . ?
C263 C262 H262 119.5 . . ?
C262 C263 N18 123.1(12) . . ?
C262 C263 H263 118.5 . . ?
N18 C263 H263 118.5 . . ?
C265 C264 C216 116.7(9) . . ?
C265 C264 H26A 108.1 . . ?
C216 C264 H26A 108.1 . . ?
C265 C264 H26B 108.1 . . ?
C216 C264 H26B 108.1 . . ?
H26A C264 H26B 107.3 . . ?
C264 C265 H26C 109.5 . . ?
C264 C265 H26D 109.5 . . ?
H26C C265 H26D 109.5 . . ?
C264 C265 H26E 109.5 . . ?
H26C C265 H26E 109.5 . . ?
H26D C265 H26E 109.5 . . ?
C267 C266 C216 115.2(8) . . ?
C267 C266 H26F 108.5 . . ?
C216 C266 H26F 108.5 . . ?
C267 C266 H26G 108.5 . . ?
C216 C266 H26G 108.5 . . ?
H26F C266 H26G 107.5 . . ?
C266 C267 H26H 109.5 . . ?
C266 C267 H26I 109.5 . . ?
H26H C267 H26I 109.5 . . ?
C266 C267 H26J 109.5 . . ?
H26H C267 H26J 109.5 . . ?
H26I C267 H26J 109.5 . . ?
C269 C268 C225 114.2(9) . . ?
C269 C268 H26K 108.7 . . ?
C225 C268 H26K 108.7 . . ?
C269 C268 H26L 108.7 . . ?
C225 C268 H26L 108.7 . . ?
H26K C268 H26L 107.6 . . ?
C268 C269 H26M 109.5 . . ?
C268 C269 H26N 109.5 . . ?
H26M C269 H26N 109.5 . . ?
C268 C269 H26O 109.5 . . ?
H26M C269 H26O 109.5 . . ?
H26N C269 H26O 109.5 . . ?
C271 C270 C225 114.2(9) . . ?
C271 C270 H27A 108.7 . . ?
C225 C270 H27A 108.7 . . ?
C271 C270 H27B 108.7 . . ?
C225 C270 H27B 108.7 . . ?
H27A C270 H27B 107.6 . . ?
C270 C271 H27C 109.5 . . ?
C270 C271 H27D 109.5 . . ?
H27C C271 H27D 109.5 . . ?
C270 C271 H27E 109.5 . . ?
H27C C271 H27E 109.5 . . ?
H27D C271 H27E 109.5 . . ?
C273 C272 C234 115.2(9) . . ?
C273 C272 H27F 108.5 . . ?
C234 C272 H27F 108.5 . . ?
C273 C272 H27G 108.5 . . ?
C234 C272 H27G 108.5 . . ?
H27F C272 H27G 107.5 . . ?
C272 C273 H27H 109.5 . . ?
C272 C273 H27I 109.5 . . ?
H27H C273 H27I 109.5 . . ?
C272 C273 H27J 109.5 . . ?
H27H C273 H27J 109.5 . . ?
H27I C273 H27J 109.5 . . ?
C275 C274 C234 114.7(8) . . ?
C275 C274 H27K 108.6 . . ?
C234 C274 H27K 108.6 . . ?
C275 C274 H27L 108.6 . . ?
C234 C274 H27L 108.6 . . ?
H27K C274 H27L 107.6 . . ?
C274 C275 H27M 109.5 . . ?
C274 C275 H27N 109.5 . . ?
H27M C275 H27N 109.5 . . ?
C274 C275 H27O 109.5 . . ?
H27M C275 H27O 109.5 . . ?
H27N C275 H27O 109.5 . . ?
C301 N19 C305 119.7(12) . . ?
C301 N19 Zn3 126.4(10) . . ?
C305 N19 Zn3 113.9(8) . . ?
C306 N20 C307 115.3(10) . . ?
C306 N20 Zn3 111.4(8) . . ?
C307 N20 Zn3 133.3(8) . . ?
C346 N21 C343 116.0(11) . . ?
C346 N21 Zn4 113.2(9) . . ?
C343 N21 Zn4 130.8(8) . . ?
C351 N22 C347 117.4(14) . . ?
C351 N22 Zn4 127.7(12) . . ?
C347 N22 Zn4 114.7(9) . . ?
C358 N23 C355 120.6(10) . . ?
C358 N23 Zn2 111.9(8) . . ?
C355 N23 Zn2 127.5(7) . . ?
C363 N24 C359 116.6(11) . . ?
C363 N24 Zn2 130.0(9) . . ?
C359 N24 Zn2 113.2(8) . . ?
N19 C301 C302 122.3(14) . . ?
N19 C301 H301 118.9 . . ?
C302 C301 H301 118.9 . . ?
C301 C302 C303 117.8(15) . . ?
C301 C302 H302 121.1 . . ?
C303 C302 H302 121.1 . . ?
C302 C303 C304 120.6(15) . . ?
C302 C303 H303 119.7 . . ?
C304 C303 H303 119.7 . . ?
C305 C304 C303 117.4(14) . . ?
C305 C304 H304 121.3 . . ?
C303 C304 H304 121.3 . . ?
N19 C305 C304 122.2(12) . . ?
N19 C305 C306 117.2(11) . . ?
C304 C305 C306 120.6(12) . . ?
N20 C306 C305 120.6(12) . . ?
N20 C306 H306 119.7 . . ?
C305 C306 H306 119.7 . . ?
C312 C307 C308 117.1(10) . . ?
C312 C307 N20 122.7(10) . . ?
C308 C307 N20 119.9(10) . . ?
C309 C308 C307 121.7(12) . . ?
C309 C308 H308 119.1 . . ?
C307 C308 H308 119.1 . . ?
C308 C309 C310 120.2(11) . . ?
C308 C309 H309 119.9 . . ?
C310 C309 H309 119.9 . . ?
C311 C310 C309 117.4(10) . . ?
C311 C310 C313 120.1(10) . . ?
C309 C310 C313 122.5(10) . . ?
C312 C311 C310 121.3(12) . . ?
C312 C311 H311 119.3 . . ?
C310 C311 H311 119.3 . . ?
C311 C312 C307 121.8(12) . . ?
C311 C312 H312 119.1 . . ?
C307 C312 H312 119.1 . . ?
C314 C313 C339 116.3(9) . . ?
C314 C313 C310 122.4(10) . . ?
C339 C313 C310 121.2(10) . . ?
C315 C314 C313 122.2(10) . . ?
C315 C314 H314 118.9 . . ?
C313 C314 H314 118.9 . . ?
C314 C315 C337 121.2(9) . . ?
C314 C315 C316 127.2(9) . . ?
C337 C315 C316 111.5(8) . . ?
C315 C316 C317 101.7(7) . . ?
C315 C316 C366 108.2(8) . . ?
C317 C316 C366 113.5(8) . . ?
C315 C316 C364 107.7(8) . . ?
C317 C316 C364 113.0(8) . . ?
C366 C316 C364 112.0(8) . . ?
C318 C317 C336 120.1(8) . . ?
C318 C317 C316 129.5(8) . . ?
C336 C317 C316 110.4(7) . . ?
C317 C318 C326 120.4(8) . . ?
C317 C318 C319 133.2(9) . . ?
C326 C318 C319 106.4(7) . . ?
C324 C319 C320 117.1(8) . . ?
C324 C319 C318 108.9(8) . . ?
C320 C319 C318 134.0(9) . . ?
C321 C320 C319 120.7(9) . . ?
C321 C320 H320 119.6 . . ?
C319 C320 H320 119.6 . . ?
C320 C321 C322 122.6(9) . . ?
C320 C321 H321 118.7 . . ?
C322 C321 H321 118.7 . . ?
C321 C322 C323 117.9(9) . . ?
C321 C322 C340 122.0(9) . . ?
C323 C322 C340 119.8(9) . . ?
C324 C323 C322 119.4(9) . . ?
C324 C323 H323 120.3 . . ?
C322 C323 H323 120.3 . . ?
C323 C324 C319 122.2(9) . . ?
C323 C324 C325 126.2(9) . . ?
C319 C324 C325 111.6(8) . . ?
C326 C325 C324 101.9(7) . . ?
C326 C325 C370 113.2(8) . . ?
C324 C325 C370 108.1(7) . . ?
C326 C325 C368 112.9(7) . . ?
C324 C325 C368 107.2(7) . . ?
C370 C325 C368 112.7(7) . . ?
C327 C326 C318 119.1(8) . . ?
C327 C326 C325 129.6(8) . . ?
C318 C326 C325 111.1(7) . . ?
C326 C327 C335 120.5(8) . . ?
C326 C327 C328 131.4(8) . . ?
C335 C327 C328 108.1(8) . . ?
C329 C328 C333 117.0(8) . . ?
C329 C328 C327 137.0(9) . . ?
C333 C328 C327 106.0(8) . . ?
C330 C329 C328 124.6(10) . . ?
C330 C329 H329 117.7 . . ?
C328 C329 H329 117.7 . . ?
C329 C330 C331 118.8(10) . . ?
C329 C330 H330 120.6 . . ?
C331 C330 H330 120.6 . . ?
C332 C331 C330 117.7(9) . . ?
C332 C331 C352 121.4(10) . . ?
C330 C331 C352 120.8(10) . . ?
C333 C332 C331 122.7(10) . . ?
C333 C332 H332 118.7 . . ?
C331 C332 H332 118.7 . . ?
C332 C333 C328 119.2(9) . . ?
C332 C333 C334 126.4(9) . . ?
C328 C333 C334 114.4(8) . . ?
C333 C334 C335 100.1(7) . . ?
C333 C334 C374 107.5(8) . . ?
C335 C334 C374 114.1(8) . . ?
C333 C334 C372 106.8(8) . . ?
C335 C334 C372 112.4(8) . . ?
C374 C334 C372 114.6(8) . . ?
C336 C335 C327 119.5(8) . . ?
C336 C335 C334 128.9(8) . . ?
C327 C335 C334 111.4(8) . . ?
C335 C336 C317 120.4(8) . . ?
C335 C336 C337 131.3(8) . . ?
C317 C336 C337 108.3(8) . . ?
C338 C337 C315 116.6(8) . . ?
C338 C337 C336 135.3(9) . . ?
C315 C337 C336 108.1(8) . . ?
C339 C338 C337 121.6(9) . . ?
C339 C338 H338 119.2 . . ?
C337 C338 H338 119.2 . . ?
C338 C339 C313 122.1(10) . . ?
C338 C339 H339 118.9 . . ?
C313 C339 H339 118.9 . . ?
C345 C340 C341 117.9(9) . . ?
C345 C340 C322 122.2(8) . . ?
C341 C340 C322 119.8(9) . . ?
C342 C341 C340 120.9(10) . . ?
C342 C341 H341 119.6 . . ?
C340 C341 H341 119.6 . . ?
C341 C342 C343 120.1(10) . . ?
C341 C342 H342 120.0 . . ?
C343 C342 H342 120.0 . . ?
C344 C343 C342 119.8(10) . . ?
C344 C343 N21 120.2(10) . . ?
C342 C343 N21 119.8(9) . . ?
C345 C344 C343 120.4(10) . . ?
C345 C344 H344 119.8 . . ?
C343 C344 H344 119.8 . . ?
C344 C345 C340 120.9(9) . . ?
C344 C345 H345 119.6 . . ?
C340 C345 H345 119.6 . . ?
N21 C346 C347 121.2(13) . . ?
N21 C346 H346 119.4 . . ?
C347 C346 H346 119.4 . . ?
N22 C347 C348 123.9(14) . . ?
N22 C347 C346 115.3(13) . . ?
C348 C347 C346 120.6(14) . . ?
C347 C348 C349 117.4(15) . . ?
C347 C348 H348 121.3 . . ?
C349 C348 H348 121.3 . . ?
C350 C349 C348 119.8(17) . . ?
C350 C349 H349 120.1 . . ?
C348 C349 H349 120.1 . . ?
C349 C350 C351 119.9(17) . . ?
C349 C350 H350 120.0 . . ?
C351 C350 H350 120.0 . . ?
N22 C351 C350 121.5(15) . . ?
N22 C351 H351 119.3 . . ?
C350 C351 H351 119.3 . . ?
C353 C352 C357 120.0 . . ?
C457 C352 C453 114.7(18) . . ?
C457 C352 C331 122.8(15) . . ?
C353 C352 C331 122.8(8) . . ?
C357 C352 C331 117.2(8) . . ?
C453 C352 C331 121.6(14) . . ?
C354 C353 C352 120.0 . . ?
C354 C353 H353 120.0 . . ?
C352 C353 H353 120.0 . . ?
C353 C354 C355 120.0 . . ?
C353 C354 H354 120.0 . . ?
C355 C354 H354 120.0 . . ?
C356 C355 C354 120.0 . . ?
C456 C355 C454 121.9(18) . . ?
C456 C355 N23 123.7(15) . . ?
C356 C355 N23 116.6(7) . . ?
C354 C355 N23 123.2(7) . . ?
C454 C355 N23 114.4(14) . . ?
C355 C356 C357 120.0 . . ?
C355 C356 H356 120.0 . . ?
C357 C356 H356 120.0 . . ?
C356 C357 C352 120.0 . . ?
C356 C357 H357 120.0 . . ?
C352 C357 H357 120.0 . . ?
N23 C358 C359 122.3(12) . . ?
N23 C358 H358 118.8 . . ?
C359 C358 H358 118.8 . . ?
N24 C359 C360 124.1(11) . . ?
N24 C359 C358 114.8(11) . . ?
C360 C359 C358 121.0(12) . . ?
C359 C360 C361 116.7(13) . . ?
C359 C360 H360 121.6 . . ?
C361 C360 H360 121.6 . . ?
C362 C361 C360 119.2(14) . . ?
C362 C361 H361 120.4 . . ?
C360 C361 H361 120.4 . . ?
C363 C362 C361 120.0(14) . . ?
C363 C362 H362 120.0 . . ?
C361 C362 H362 120.0 . . ?
N24 C363 C362 123.2(13) . . ?
N24 C363 H363 118.4 . . ?
C362 C363 H363 118.4 . . ?
C365 C364 C316 114.8(9) . . ?
C365 C364 H36A 108.6 . . ?
C316 C364 H36A 108.6 . . ?
C365 C364 H36B 108.6 . . ?
C316 C364 H36B 108.6 . . ?
H36A C364 H36B 107.5 . . ?
C364 C365 H36C 109.5 . . ?
C364 C365 H36D 109.5 . . ?
H36C C365 H36D 109.5 . . ?
C364 C365 H36E 109.5 . . ?
H36C C365 H36E 109.5 . . ?
H36D C365 H36E 109.5 . . ?
C367 C366 C316 114.4(8) . . ?
C367 C366 H36F 108.7 . . ?
C316 C366 H36F 108.7 . . ?
C367 C366 H36G 108.7 . . ?
C316 C366 H36G 108.7 . . ?
H36F C366 H36G 107.6 . . ?
C366 C367 H36H 109.5 . . ?
C366 C367 H36I 109.5 . . ?
H36H C367 H36I 109.5 . . ?
C366 C367 H36J 109.5 . . ?
H36H C367 H36J 109.5 . . ?
H36I C367 H36J 109.5 . . ?
C369 C368 C325 115.4(9) . . ?
C369 C368 H36K 108.4 . . ?
C325 C368 H36K 108.4 . . ?
C369 C368 H36L 108.4 . . ?
C325 C368 H36L 108.4 . . ?
H36K C368 H36L 107.5 . . ?
C368 C369 H36M 109.5 . . ?
C368 C369 H36N 109.5 . . ?
H36M C369 H36N 109.5 . . ?
C368 C369 H36O 109.5 . . ?
H36M C369 H36O 109.5 . . ?
H36N C369 H36O 109.5 . . ?
C371 C370 C325 114.6(8) . . ?
C371 C370 H37A 108.6 . . ?
C325 C370 H37A 108.6 . . ?
C371 C370 H37B 108.6 . . ?
C325 C370 H37B 108.6 . . ?
H37A C370 H37B 107.6 . . ?
C370 C371 H37C 109.5 . . ?
C370 C371 H37D 109.5 . . ?
H37C C371 H37D 109.5 . . ?
C370 C371 H37E 109.5 . . ?
H37C C371 H37E 109.5 . . ?
H37D C371 H37E 109.5 . . ?
C373 C372 C334 115.3(9) . . ?
C373 C372 H37F 108.4 . . ?
C334 C372 H37F 108.4 . . ?
C373 C372 H37G 108.4 . . ?
C334 C372 H37G 108.4 . . ?
H37F C372 H37G 107.5 . . ?
C372 C373 H37H 109.5 . . ?
C372 C373 H37I 109.5 . . ?
H37H C373 H37I 109.5 . . ?
C372 C373 H37J 109.5 . . ?
H37H C373 H37J 109.5 . . ?
H37I C373 H37J 109.5 . . ?
C375 C374 C334 116.7(9) . . ?
C375 C374 H37K 108.1 . . ?
C334 C374 H37K 108.1 . . ?
C375 C374 H37L 108.1 . . ?
C334 C374 H37L 108.1 . . ?
H37K C374 H37L 107.3 . . ?
C374 C375 H37M 109.5 . . ?
C374 C375 H37N 109.5 . . ?
H37M C375 H37N 109.5 . . ?
C374 C375 H37O 109.5 . . ?
H37M C375 H37O 109.5 . . ?
H37N C375 H37O 109.5 . . ?
C444 C445 C240 115.8(12) . . ?
C444 C445 H445 122.1 . . ?
C240 C445 H445 122.1 . . ?
C454 C453 C352 120(2) . . ?
C454 C453 H453 120.2 . . ?
C352 C453 H453 120.2 . . ?
C355 C456 C457 116(3) . . ?
C355 C456 H456 121.9 . . ?
C457 C456 H456 121.9 . . ?
C352 C457 C456 126(3) . . ?
C352 C457 H457 117.2 . . ?
C456 C457 H457 117.2 . . ?
C445 C444 C243 121.3(11) . . ?
C445 C444 H444 119.3 . . ?
C243 C444 H444 119.3 . . ?
C453 C454 C355 119(2) . . ?
C453 C454 H454 120.5 . . ?
C355 C454 H454 120.5 . . ?
C240 C441 C442 120.0(13) . . ?
C240 C441 H441 120.0 . . ?
C442 C441 H441 120.0 . . ?
C243 C442 C441 122.0(13) . . ?
C243 C442 H442 119.0 . . ?
C441 C442 H442 119.0 . . ?
O1A S1A O2A 119.4(15) . . ?
O1A S1A N1A 107.6(14) . . ?
O2A S1A N1A 123.7(14) . . ?
O1A S1A C1A 105.7(12) . . ?
O2A S1A C1A 102.2(13) . . ?
N1A S1A C1A 92.5(14) . . ?
O3A S2A O4A 111.1(15) . . ?
O3A S2A N1A 116.9(15) . . ?
O4A S2A N1A 98.8(14) . . ?
O3A S2A C2A 105.6(15) . . ?
O4A S2A C2A 108.8(15) . . ?
N1A S2A C2A 115.4(15) . . ?
S1A N1A S2A 119.1(16) . . ?
F3A C1A F2A 105(2) . . ?
F3A C1A F1A 116(2) . . ?
F2A C1A F1A 115(2) . . ?
F3A C1A S1A 114.3(18) . . ?
F2A C1A S1A 108.1(17) . . ?
F1A C1A S1A 97.7(16) . . ?
F6A C2A F5A 105(2) . . ?
F6A C2A F4A 107(2) . . ?
F5A C2A F4A 121(3) . . ?
F6A C2A S2A 106(2) . . ?
F5A C2A S2A 112(2) . . ?
F4A C2A S2A 104.0(18) . . ?
O1H S1H O2H 100(3) . . ?
O1H S1H N1H 117(3) . . ?
O2H S1H N1H 91(2) . . ?
O1H S1H C1H 111(3) . . ?
O2H S1H C1H 89(2) . . ?
N1H S1H C1H 131(3) . . ?
S1H N1H S2H 123(3) . . ?
F2H C1H F3H 102(4) . . ?
F2H C1H F1H 111(4) . . ?
F3H C1H F1H 117(4) . . ?
F2H C1H S1H 113(3) . . ?
F3H C1H S1H 114(3) . . ?
F1H C1H S1H 100(3) . . ?
F4H C2H F6H 115(4) . . ?
F4H C2H F5H 109(4) . . ?
F6H C2H F5H 105(4) . . ?
F4H C2H S2H 105(3) . . ?
F6H C2H S2H 106(3) . . ?
F5H C2H S2H 116(3) . . ?
O3H S2H O4H 113(3) . . ?
O3H S2H N1H 120(3) . . ?
O4H S2H N1H 99(3) . . ?
O3H S2H C2H 115(3) . . ?
O4H S2H C2H 91(2) . . ?
N1H S2H C2H 113(2) . . ?
O3B S2B O4B 121.2(8) . . ?
O3B S2B N1B 100.8(11) . . ?
O4B S2B N1B 121.4(11) . . ?
O3B S2B N1J 109(2) . . ?
O4B S2B N1J 114(2) . . ?
O3B S2B C2B 100.5(9) . . ?
O4B S2B C2B 107.4(10) . . ?
N1B S2B C2B 102.1(12) . . ?
N1J S2B C2B 101.7(15) . . ?
F4B C2B F6B 108.6(15) . . ?
F4B C2B F5B 109.6(16) . . ?
F6B C2B F5B 107.1(16) . . ?
F4B C2B S2B 114.8(13) . . ?
F6B C2B S2B 112.9(13) . . ?
F5B C2B S2B 103.5(12) . . ?
O2B S1B O1B 115.1(16) . . ?
O2B S1B N1B 113.7(15) . . ?
O1B S1B N1B 104.7(14) . . ?
O2B S1B C1B 110.6(15) . . ?
O1B S1B C1B 104.2(15) . . ?
N1B S1B C1B 107.8(15) . . ?
S2B N1B S1B 118.7(16) . . ?
F2B C1B F3B 116(3) . . ?
F2B C1B F1B 115(3) . . ?
F3B C1B F1B 102(2) . . ?
F2B C1B S1B 106(2) . . ?
F3B C1B S1B 107(2) . . ?
F1B C1B S1B 111(2) . . ?
O2J S1J O1J 117(3) . . ?
O2J S1J N1J 106(3) . . ?
O1J S1J N1J 100(3) . . ?
O2J S1J C1J 118(3) . . ?
O1J S1J C1J 114(3) . . ?
N1J S1J C1J 98(2) . . ?
S2B N1J S1J 111(2) . . ?
F1J C1J F2J 111(3) . . ?
F1J C1J F3J 107(3) . . ?
F2J C1J F3J 108(3) . . ?
F1J C1J S1J 114(3) . . ?
F2J C1J S1J 114(3) . . ?
F3J C1J S1J 101(2) . . ?
O2C S1C O1C 130.0(16) . . ?
O2C S1C N1C 120.6(14) . . ?
O1C S1C N1C 97.6(14) . . ?
O2C S1C C1C 104.0(13) . . ?
O1C S1C C1C 103.1(16) . . ?
N1C S1C C1C 95.3(13) . . ?
O3C S2C O4C 113.9(16) . . ?
O3C S2C N1C 119.7(14) . . ?
O4C S2C N1C 113.1(15) . . ?
O3C S2C C2C 94.1(15) . . ?
O4C S2C C2C 107.8(15) . . ?
N1C S2C C2C 105.4(13) . . ?
S2C N1C S1C 117.5(14) . . ?
F1C C1C F3C 108(2) . . ?
F1C C1C F2C 103(2) . . ?
F3C C1C F2C 107.2(19) . . ?
F1C C1C S1C 107.2(17) . . ?
F3C C1C S1C 114.8(17) . . ?
F2C C1C S1C 115.9(17) . . ?
F5C C2C F6C 103(2) . . ?
F5C C2C F4C 114(2) . . ?
F6C C2C F4C 105(2) . . ?
F5C C2C S2C 112(2) . . ?
F6C C2C S2C 116(2) . . ?
F4C C2C S2C 108.0(18) . . ?
O2G S1G O1G 112(3) . . ?
O2G S1G N1G 113(2) . . ?
O1G S1G N1G 102(3) . . ?
O2G S1G C1G 91(2) . . ?
O1G S1G C1G 99(2) . . ?
N1G S1G C1G 138(2) . . ?
O4G S2G N1G 131(3) . . ?
O4G S2G O3G 95(2) . . ?
N1G S2G O3G 116(2) . . ?
O4G S2G C2G 122(2) . . ?
N1G S2G C2G 100.0(19) . . ?
O3G S2G C2G 84(2) . . ?
F3G C1G F1G 122(3) . . ?
F3G C1G F2G 114(3) . . ?
F1G C1G F2G 110(3) . . ?
F3G C1G S1G 96(2) . . ?
F1G C1G S1G 110(3) . . ?
F2G C1G S1G 104(2) . . ?
S2G N1G S1G 125(2) . . ?
F6G C2G F4G 122(4) . . ?
F6G C2G F5G 117(4) . . ?
F4G C2G F5G 92(3) . . ?
F6G C2G S2G 108(3) . . ?
F4G C2G S2G 107(3) . . ?
F5G C2G S2G 110(3) . . ?
O2D S1D O1D 121.6(13) . . ?
O1I S1D O2I 117(3) . . ?
O1I S1D N1I 138(3) . . ?
O2I S1D N1I 90(2) . . ?
O2D S1D N1D 114.0(11) . . ?
O1D S1D N1D 104.0(11) . . ?
O2D S1D C1D 111.5(11) . . ?
O1I S1D C1D 108(3) . . ?
O1D S1D C1D 97.6(12) . . ?
O2I S1D C1D 97(2) . . ?
N1I S1D C1D 100.6(16) . . ?
N1D S1D C1D 106.1(10) . . ?
O4I S2D O3I 131(3) . . ?
O3D S2D N1D 122.5(11) . . ?
O3D S2D O4D 110.7(12) . . ?
N1D S2D O4D 108.7(11) . . ?
O4I S2D N1I 106(2) . . ?
O3I S2D N1I 109(2) . . ?
O4I S2D C2D 106.0(19) . . ?
O3D S2D C2D 101.4(10) . . ?
O3I S2D C2D 96.8(18) . . ?
N1D S2D C2D 106.6(10) . . ?
O4D S2D C2D 105.4(10) . . ?
N1I S2D C2D 106.6(16) . . ?
F1D C1D F2D 110(2) . . ?
F1D C1D F3D 110(2) . . ?
F2D C1D F3D 107(2) . . ?
F1D C1D S1D 113.9(16) . . ?
F2D C1D S1D 109.2(16) . . ?
F3D C1D S1D 106.4(14) . . ?
F6D C2D F5D 123(2) . . ?
F5D C2D F6I 130(3) . . ?
F5D C2D F4I 97(2) . . ?
F6I C2D F4I 97(3) . . ?
F6D C2D F4D 107(2) . . ?
F5D C2D F4D 95.0(17) . . ?
F6D C2D S2D 113.1(17) . . ?
F5D C2D S2D 112.5(14) . . ?
F6I C2D S2D 112(3) . . ?
F4I C2D S2D 99(2) . . ?
F4D C2D S2D 101.7(13) . . ?
S2D N1D S1D 121.9(11) . . ?
S1D N1I S2D 116.3(19) . . ?
O1E S1E O2E 119.3(14) . . ?
O1E S1E N1E 106.3(14) . . ?
O2E S1E N1E 117.8(13) . . ?
O1E S1E C1E 103.8(12) . . ?
O2E S1E C1E 100.8(14) . . ?
N1E S1E C1E 107.1(14) . . ?
O3E S2E O4E 116(2) . . ?
O3E S2E N1E 120.1(14) . . ?
O4E S2E N1E 113.2(16) . . ?
O3E S2E C2E 101.2(17) . . ?
O4E S2E C2E 107.2(18) . . ?
N1E S2E C2E 95.6(14) . . ?
S1E N1E S2E 121.5(17) . . ?
F1E C1E F3E 111(2) . . ?
F1E C1E F2E 106(2) . . ?
F3E C1E F2E 106(2) . . ?
F1E C1E S1E 111.8(18) . . ?
F3E C1E S1E 112.6(19) . . ?
F2E C1E S1E 109.4(19) . . ?
F5E C2E F4E 131(3) . . ?
F5E C2E F6E 105(3) . . ?
F4E C2E F6E 99(3) . . ?
F5E C2E S2E 107(2) . . ?
F4E C2E S2E 106(2) . . ?
F6E C2E S2E 107(2) . . ?
O2F S1F O1F 121.0(7) . . ?
O2F S1F N1F 108.1(6) . . ?
O1F S1F N1F 115.8(5) . . ?
O2F S1F C1F 104.2(7) . . ?
O1F S1F C1F 102.4(7) . . ?
N1F S1F C1F 102.8(6) . . ?
O4F S2F O3F 118.1(5) . . ?
O4F S2F N1F 115.9(5) . . ?
O3F S2F N1F 112.3(5) . . ?
O4F S2F C2F 103.9(5) . . ?
O3F S2F C2F 103.4(6) . . ?
N1F S2F C2F 100.1(6) . . ?
S1F N1F S2F 126.3(6) . . ?
F2F C1F F3F 107.9(12) . . ?
F2F C1F F1F 107.0(14) . . ?
F3F C1F F1F 111.2(13) . . ?
F2F C1F S1F 111.0(10) . . ?
F3F C1F S1F 109.4(11) . . ?
F1F C1F S1F 110.3(10) . . ?
F5F C2F F6F 108.4(10) . . ?
F5F C2F F4F 107.8(10) . . ?
F6F C2F F4F 108.4(11) . . ?
F5F C2F S2F 109.2(9) . . ?
F6F C2F S2F 111.5(9) . . ?
F4F C2F S2F 111.4(8) . . ?
N1S C1S C2S 178(3) . . ?
C1S C2S H2S1 109.5 . . ?
C1S C2S H2S2 109.5 . . ?
H2S1 C2S H2S2 109.5 . . ?
C1S C2S H2S3 109.5 . . ?
H2S1 C2S H2S3 109.5 . . ?
H2S2 C2S H2S3 109.5 . . ?
N2S C3S C4S 170(3) . . ?
C3S C4S H4S1 109.5 . . ?
C3S C4S H4S2 109.5 . . ?
H4S1 C4S H4S2 109.5 . . ?
C3S C4S H4S3 109.5 . . ?
H4S1 C4S H4S3 109.5 . . ?
H4S2 C4S H4S3 109.5 . . ?
 
loop_
 _geom_torsion_atom_site_label_1
 _geom_torsion_atom_site_label_2
 _geom_torsion_atom_site_label_3
 _geom_torsion_atom_site_label_4
 _geom_torsion
 _geom_torsion_site_symmetry_1
 _geom_torsion_site_symmetry_2
 _geom_torsion_site_symmetry_3
 _geom_torsion_site_symmetry_4
 _geom_torsion_publ_flag
C5 N1 C1 C2 0.4(19) . . . . ?
Zn2 N1 C1 C2 -174.1(10) . . . . ?
N1 C1 C2 C3 1(2) . . . . ?
C1 C2 C3 C4 -2(2) . . . . ?
C2 C3 C4 C5 1.1(19) . . . . ?
C1 N1 C5 C4 -1.2(18) . . . . ?
Zn2 N1 C5 C4 174.2(10) . . . . ?
C1 N1 C5 C6 179.1(10) . . . . ?
Zn2 N1 C5 C6 -5.5(13) . . . . ?
C3 C4 C5 N1 0.5(19) . . . . ?
C3 C4 C5 C6 -179.9(11) . . . . ?
C7 N2 C6 C5 175.5(9) . . . . ?
Zn2 N2 C6 C5 3.8(13) . . . . ?
N1 C5 C6 N2 1.2(16) . . . . ?
C4 C5 C6 N2 -178.5(11) . . . . ?
C6 N2 C7 C12 147.4(11) . . . . ?
Zn2 N2 C7 C12 -42.1(13) . . . . ?
C6 N2 C7 C8 -39.2(15) . . . . ?
Zn2 N2 C7 C8 131.2(9) . . . . ?
C12 C7 C8 C9 4.2(16) . . . . ?
N2 C7 C8 C9 -169.3(10) . . . . ?
C7 C8 C9 C10 -0.1(17) . . . . ?
C8 C9 C10 C11 -3.3(17) . . . . ?
C8 C9 C10 C13 173.6(11) . . . . ?
C9 C10 C11 C12 2.5(16) . . . . ?
C13 C10 C11 C12 -174.6(10) . . . . ?
C10 C11 C12 C7 1.8(17) . . . . ?
C8 C7 C12 C11 -5.1(16) . . . . ?
N2 C7 C12 C11 168.5(10) . . . . ?
C9 C10 C13 C14 -142.6(11) . . . . ?
C11 C10 C13 C14 34.2(16) . . . . ?
C9 C10 C13 C39 37.4(16) . . . . ?
C11 C10 C13 C39 -145.7(11) . . . . ?
C39 C13 C14 C15 -0.2(15) . . . . ?
C10 C13 C14 C15 179.8(10) . . . . ?
C13 C14 C15 C37 -0.7(16) . . . . ?
C13 C14 C15 C16 -176.8(9) . . . . ?
C14 C15 C16 C17 178.9(10) . . . . ?
C37 C15 C16 C17 2.4(10) . . . . ?
C14 C15 C16 C64 -63.4(12) . . . . ?
C37 C15 C16 C64 120.1(9) . . . . ?
C14 C15 C16 C66 58.8(12) . . . . ?
C37 C15 C16 C66 -117.6(9) . . . . ?
C15 C16 C17 C18 176.9(10) . . . . ?
C64 C16 C17 C18 61.4(13) . . . . ?
C66 C16 C17 C18 -67.8(13) . . . . ?
C15 C16 C17 C36 -0.6(10) . . . . ?
C64 C16 C17 C36 -116.0(9) . . . . ?
C66 C16 C17 C36 114.8(9) . . . . ?
C36 C17 C18 C26 2.5(15) . . . . ?
C16 C17 C18 C26 -174.7(9) . . . . ?
C36 C17 C18 C19 -179.8(10) . . . . ?
C16 C17 C18 C19 3.0(19) . . . . ?
C17 C18 C19 C24 -175.5(11) . . . . ?
C26 C18 C19 C24 2.4(12) . . . . ?
C17 C18 C19 C20 5(2) . . . . ?
C26 C18 C19 C20 -177.4(11) . . . . ?
C24 C19 C20 C21 -4.1(15) . . . . ?
C18 C19 C20 C21 175.7(11) . . . . ?
C19 C20 C21 C22 5.8(16) . . . . ?
C20 C21 C22 C23 -4.2(16) . . . . ?
C20 C21 C22 C40 177.0(10) . . . . ?
C21 C22 C23 C24 1.2(17) . . . . ?
C40 C22 C23 C24 180.0(10) . . . . ?
C22 C23 C24 C19 0.3(17) . . . . ?
C22 C23 C24 C25 -175.6(10) . . . . ?
C20 C19 C24 C23 1.1(16) . . . . ?
C18 C19 C24 C23 -178.8(10) . . . . ?
C20 C19 C24 C25 177.6(9) . . . . ?
C18 C19 C24 C25 -2.2(12) . . . . ?
C23 C24 C25 C26 177.4(11) . . . . ?
C19 C24 C25 C26 1.1(11) . . . . ?
C23 C24 C25 C70 54.4(13) . . . . ?
C19 C24 C25 C70 -121.9(9) . . . . ?
C23 C24 C25 C68 -66.1(13) . . . . ?
C19 C24 C25 C68 117.6(9) . . . . ?
C17 C18 C26 C27 -3.6(15) . . . . ?
C19 C18 C26 C27 178.2(9) . . . . ?
C17 C18 C26 C25 176.6(9) . . . . ?
C19 C18 C26 C25 -1.7(11) . . . . ?
C24 C25 C26 C27 -179.4(10) . . . . ?
C70 C25 C26 C27 -61.9(14) . . . . ?
C68 C25 C26 C27 67.3(13) . . . . ?
C24 C25 C26 C18 0.4(10) . . . . ?
C70 C25 C26 C18 118.0(9) . . . . ?
C68 C25 C26 C18 -112.9(9) . . . . ?
C18 C26 C27 C35 3.4(15) . . . . ?
C25 C26 C27 C35 -176.8(9) . . . . ?
C18 C26 C27 C28 -178.5(10) . . . . ?
C25 C26 C27 C28 1.3(19) . . . . ?
C26 C27 C28 C29 -2(2) . . . . ?
C35 C27 C28 C29 175.8(12) . . . . ?
C26 C27 C28 C33 178.4(11) . . . . ?
C35 C27 C28 C33 -3.4(11) . . . . ?
C33 C28 C29 C30 -4.6(16) . . . . ?
C27 C28 C29 C30 176.4(11) . . . . ?
C28 C29 C30 C31 2.4(17) . . . . ?
C29 C30 C31 C32 0.2(17) . . . . ?
C29 C30 C31 C52 -179.3(11) . . . . ?
C30 C31 C32 C33 -0.6(18) . . . . ?
C52 C31 C32 C33 178.9(11) . . . . ?
C31 C32 C33 C28 -1.6(18) . . . . ?
C31 C32 C33 C34 178.0(11) . . . . ?
C29 C28 C33 C32 4.1(16) . . . . ?
C27 C28 C33 C32 -176.6(10) . . . . ?
C29 C28 C33 C34 -175.6(9) . . . . ?
C27 C28 C33 C34 3.7(12) . . . . ?
C32 C33 C34 C35 177.8(11) . . . . ?
C28 C33 C34 C35 -2.5(12) . . . . ?
C32 C33 C34 C74 56.2(14) . . . . ?
C28 C33 C34 C74 -124.1(10) . . . . ?
C32 C33 C34 C72 -64.7(14) . . . . ?
C28 C33 C34 C72 115.0(10) . . . . ?
C26 C27 C35 C36 -2.2(15) . . . . ?
C28 C27 C35 C36 179.3(9) . . . . ?
C26 C27 C35 C34 -179.6(9) . . . . ?
C28 C27 C35 C34 1.9(11) . . . . ?
C33 C34 C35 C36 -176.8(11) . . . . ?
C74 C34 C35 C36 -60.0(14) . . . . ?
C72 C34 C35 C36 69.6(13) . . . . ?
C33 C34 C35 C27 0.2(11) . . . . ?
C74 C34 C35 C27 117.0(9) . . . . ?
C72 C34 C35 C27 -113.3(9) . . . . ?
C27 C35 C36 C17 1.1(15) . . . . ?
C34 C35 C36 C17 177.9(10) . . . . ?
C27 C35 C36 C37 178.3(10) . . . . ?
C34 C35 C36 C37 -4.8(18) . . . . ?
C18 C17 C36 C35 -1.2(15) . . . . ?
C16 C17 C36 C35 176.4(9) . . . . ?
C18 C17 C36 C37 -179.0(9) . . . . ?
C16 C17 C36 C37 -1.3(11) . . . . ?
C14 C15 C37 C38 3.2(15) . . . . ?
C16 C15 C37 C38 179.7(9) . . . . ?
C14 C15 C37 C36 -179.9(9) . . . . ?
C16 C15 C37 C36 -3.3(11) . . . . ?
C35 C36 C37 C38 1(2) . . . . ?
C17 C36 C37 C38 178.9(11) . . . . ?
C35 C36 C37 C15 -174.7(10) . . . . ?
C17 C36 C37 C15 2.8(11) . . . . ?
C15 C37 C38 C39 -5.0(15) . . . . ?
C36 C37 C38 C39 179.2(11) . . . . ?
C37 C38 C39 C13 4.4(16) . . . . ?
C14 C13 C39 C38 -1.6(16) . . . . ?
C10 C13 C39 C38 178.3(10) . . . . ?
C21 C22 C40 C41 37.3(16) . . . . ?
C23 C22 C40 C41 -141.4(11) . . . . ?
C21 C22 C40 C45 -144.8(11) . . . . ?
C23 C22 C40 C45 36.4(16) . . . . ?
C45 C40 C41 C42 -3.4(16) . . . . ?
C22 C40 C41 C42 174.5(10) . . . . ?
C40 C41 C42 C43 -0.1(17) . . . . ?
C41 C42 C43 C44 1.6(17) . . . . ?
C41 C42 C43 N3 -169.2(10) . . . . ?
C46 N3 C43 C42 -48.7(15) . . . . ?
Zn1 N3 C43 C42 122.7(10) . . . . ?
C46 N3 C43 C44 140.7(11) . . . . ?
Zn1 N3 C43 C44 -47.9(14) . . . . ?
C42 C43 C44 C45 0.6(17) . . . . ?
N3 C43 C44 C45 171.5(10) . . . . ?
C43 C44 C45 C40 -4.3(17) . . . . ?
C41 C40 C45 C44 5.7(17) . . . . ?
C22 C40 C45 C44 -172.2(10) . . . . ?
C43 N3 C46 C47 176.9(10) . . . . ?
Zn1 N3 C46 C47 4.4(13) . . . . ?
C51 N4 C47 C48 -0.8(17) . . . . ?
Zn1 N4 C47 C48 -177.4(9) . . . . ?
C51 N4 C47 C46 175.8(10) . . . . ?
Zn1 N4 C47 C46 -0.7(13) . . . . ?
N3 C46 C47 N4 -2.6(16) . . . . ?
N3 C46 C47 C48 174.0(11) . . . . ?
N4 C47 C48 C49 -0.6(19) . . . . ?
C46 C47 C48 C49 -177.0(11) . . . . ?
C47 C48 C49 C50 2.6(19) . . . . ?
C48 C49 C50 C51 -3.2(19) . . . . ?
C47 N4 C51 C50 0.2(16) . . . . ?
Zn1 N4 C51 C50 176.4(9) . . . . ?
C49 C50 C51 N4 1.8(19) . . . . ?
C30 C31 C52 C57 -44(2) . . . . ?
C32 C31 C52 C57 136.7(14) . . . . ?
C30 C31 C52 C53 135.3(12) . . . . ?
C32 C31 C52 C53 -44.3(17) . . . . ?
C57 C52 C53 C54 -2(2) . . . . ?
C31 C52 C53 C54 178.4(11) . . . . ?
C52 C53 C54 C55 -0.5(19) . . . . ?
C53 C54 C55 C56 2(2) . . . . ?
C53 C54 C55 N5 -177.1(11) . . . . ?
C58 N5 C55 C56 39(2) . . . . ?
Zn3 N5 C55 C56 -138.0(13) . . . . ?
C58 N5 C55 C54 -141.7(13) . . . . ?
Zn3 N5 C55 C54 41.2(16) . . . . ?
C54 C55 C56 C57 -1(2) . . . . ?
N5 C55 C56 C57 178.3(14) . . . . ?
C53 C52 C57 C56 4(2) . . . . ?
C31 C52 C57 C56 -177.1(14) . . . . ?
C55 C56 C57 C52 -2(3) . . . . ?
C55 N5 C58 C59 172.8(12) . . . . ?
Zn3 N5 C58 C59 -9.6(16) . . . . ?
C63 N6 C59 C60 3(2) . . . . ?
Zn3 N6 C59 C60 -177.6(11) . . . . ?
C63 N6 C59 C58 -176.0(12) . . . . ?
Zn3 N6 C59 C58 3.5(15) . . . . ?
N5 C58 C59 N6 4.4(19) . . . . ?
N5 C58 C59 C60 -174.5(13) . . . . ?
N6 C59 C60 C61 0(2) . . . . ?
C58 C59 C60 C61 178.4(14) . . . . ?
C59 C60 C61 C62 -3(3) . . . . ?
C60 C61 C62 C63 3(3) . . . . ?
C59 N6 C63 C62 -3(2) . . . . ?
Zn3 N6 C63 C62 178.0(13) . . . . ?
C61 C62 C63 N6 0(3) . . . . ?
C15 C16 C64 C65 -60.5(11) . . . . ?
C17 C16 C64 C65 50.1(11) . . . . ?
C66 C16 C64 C65 -179.8(9) . . . . ?
C15 C16 C66 C67 63.6(11) . . . . ?
C17 C16 C66 C67 -47.7(12) . . . . ?
C64 C16 C66 C67 -176.5(9) . . . . ?
C26 C25 C68 C69 50.2(12) . . . . ?
C24 C25 C68 C69 -60.3(11) . . . . ?
C70 C25 C68 C69 -178.4(9) . . . . ?
C26 C25 C70 C71 -52.7(12) . . . . ?
C24 C25 C70 C71 61.5(11) . . . . ?
C68 C25 C70 C71 178.6(10) . . . . ?
C33 C34 C72 C73 -66.0(11) . . . . ?
C35 C34 C72 C73 43.8(12) . . . . ?
C74 C34 C72 C73 175.2(10) . . . . ?
C33 C34 C74 C75 61.6(13) . . . . ?
C35 C34 C74 C75 -50.7(13) . . . . ?
C72 C34 C74 C75 179.5(11) . . . . ?
C105 N7 C101 C102 0(2) . . . . ?
Zn1 N7 C101 C102 165.9(12) . . . . ?
N7 C101 C102 C103 -1(3) . . . . ?
C101 C102 C103 C104 2(3) . . . . ?
C102 C103 C104 C105 -2(3) . . . . ?
C101 N7 C105 C104 0(2) . . . . ?
Zn1 N7 C105 C104 -168.4(12) . . . . ?
C101 N7 C105 C106 -179.7(11) . . . . ?
Zn1 N7 C105 C106 12.2(14) . . . . ?
C103 C104 C105 N7 1(2) . . . . ?
C103 C104 C105 C106 -179.6(14) . . . . ?
C107 N8 C106 C105 178.5(10) . . . . ?
Zn1 N8 C106 C105 -7.0(14) . . . . ?
N7 C105 C106 N8 -3.6(18) . . . . ?
C104 C105 C106 N8 176.9(13) . . . . ?
C106 N8 C107 C112 38.9(17) . . . . ?
Zn1 N8 C107 C112 -134.5(11) . . . . ?
C106 N8 C107 C108 -143.0(12) . . . . ?
Zn1 N8 C107 C108 43.6(14) . . . . ?
C112 C107 C108 C109 -4.6(18) . . . . ?
N8 C107 C108 C109 177.2(10) . . . . ?
C107 C108 C109 C110 5.5(17) . . . . ?
C108 C109 C110 C111 -3.6(17) . . . . ?
C108 C109 C110 C113 177.4(10) . . . . ?
C109 C110 C111 C112 1.1(19) . . . . ?
C113 C110 C111 C112 -179.9(12) . . . . ?
C110 C111 C112 C107 0(2) . . . . ?
C108 C107 C112 C111 2.0(19) . . . . ?
N8 C107 C112 C111 -179.9(12) . . . . ?
C111 C110 C113 C139 -44.9(17) . . . . ?
C109 C110 C113 C139 134.0(12) . . . . ?
C111 C110 C113 C114 131.5(13) . . . . ?
C109 C110 C113 C114 -49.5(15) . . . . ?
C139 C113 C114 C115 -2.9(16) . . . . ?
C110 C113 C114 C115 -179.4(10) . . . . ?
C113 C114 C115 C137 0.9(17) . . . . ?
C113 C114 C115 C116 176.0(10) . . . . ?
C114 C115 C116 C166 58.1(13) . . . . ?
C137 C115 C116 C166 -126.4(9) . . . . ?
C114 C115 C116 C117 179.1(10) . . . . ?
C137 C115 C116 C117 -5.4(10) . . . . ?
C114 C115 C116 C164 -64.2(13) . . . . ?
C137 C115 C116 C164 111.3(9) . . . . ?
C115 C116 C117 C118 -173.3(10) . . . . ?
C166 C116 C117 C118 -56.0(13) . . . . ?
C164 C116 C117 C118 73.4(12) . . . . ?
C115 C116 C117 C136 1.8(10) . . . . ?
C166 C116 C117 C136 119.1(9) . . . . ?
C164 C116 C117 C136 -111.5(9) . . . . ?
C136 C117 C118 C126 0.6(14) . . . . ?
C116 C117 C118 C126 175.2(9) . . . . ?
C136 C117 C118 C119 179.3(10) . . . . ?
C116 C117 C118 C119 -6.1(17) . . . . ?
C117 C118 C119 C124 174.4(10) . . . . ?
C126 C118 C119 C124 -6.7(10) . . . . ?
C117 C118 C119 C120 -5.9(19) . . . . ?
C126 C118 C119 C120 172.9(10) . . . . ?
C124 C119 C120 C121 -0.1(15) . . . . ?
C118 C119 C120 C121 -179.8(10) . . . . ?
C119 C120 C121 C122 -2.8(16) . . . . ?
C120 C121 C122 C123 1.7(16) . . . . ?
C120 C121 C122 C140 -179.4(10) . . . . ?
C121 C122 C123 C124 2.3(15) . . . . ?
C140 C122 C123 C124 -176.6(9) . . . . ?
C120 C119 C124 C123 4.1(14) . . . . ?
C118 C119 C124 C123 -176.2(9) . . . . ?
C120 C119 C124 C125 -172.8(8) . . . . ?
C118 C119 C124 C125 6.9(11) . . . . ?
C122 C123 C124 C119 -5.2(15) . . . . ?
C122 C123 C124 C125 171.2(9) . . . . ?
C119 C124 C125 C126 -4.2(10) . . . . ?
C123 C124 C125 C126 179.1(9) . . . . ?
C119 C124 C125 C170 -122.8(9) . . . . ?
C123 C124 C125 C170 60.5(12) . . . . ?
C119 C124 C125 C168 111.1(9) . . . . ?
C123 C124 C125 C168 -65.6(12) . . . . ?
C117 C118 C126 C127 3.4(14) . . . . ?
C119 C118 C126 C127 -175.7(9) . . . . ?
C117 C118 C126 C125 -176.9(8) . . . . ?
C119 C118 C126 C125 4.1(10) . . . . ?
C124 C125 C126 C127 179.5(10) . . . . ?
C170 C125 C126 C127 -63.4(13) . . . . ?
C168 C125 C126 C127 66.7(13) . . . . ?
C124 C125 C126 C118 -0.2(10) . . . . ?
C170 C125 C126 C118 116.9(8) . . . . ?
C168 C125 C126 C118 -113.0(9) . . . . ?
C118 C126 C127 C135 -3.1(14) . . . . ?
C125 C126 C127 C135 177.2(9) . . . . ?
C118 C126 C127 C128 175.8(9) . . . . ?
C125 C126 C127 C128 -3.8(18) . . . . ?
C126 C127 C128 C133 -178.6(10) . . . . ?
C135 C127 C128 C133 0.5(11) . . . . ?
C126 C127 C128 C129 0.5(19) . . . . ?
C135 C127 C128 C129 179.6(11) . . . . ?
C133 C128 C129 C130 -1.6(14) . . . . ?
C127 C128 C129 C130 179.4(10) . . . . ?
C128 C129 C130 C131 0.3(15) . . . . ?
C129 C130 C131 C132 1.4(15) . . . . ?
C129 C130 C131 C152 -179.3(9) . . . . ?
C130 C131 C132 C133 -1.9(15) . . . . ?
C152 C131 C132 C133 178.8(9) . . . . ?
C131 C132 C133 C128 0.6(16) . . . . ?
C131 C132 C133 C134 -178.5(9) . . . . ?
C129 C128 C133 C132 1.1(15) . . . . ?
C127 C128 C133 C132 -179.6(9) . . . . ?
C129 C128 C133 C134 -179.6(8) . . . . ?
C127 C128 C133 C134 -0.3(11) . . . . ?
C132 C133 C134 C135 179.3(10) . . . . ?
C128 C133 C134 C135 0.0(10) . . . . ?
C132 C133 C134 C174 58.9(12) . . . . ?
C128 C133 C134 C174 -120.3(9) . . . . ?
C132 C133 C134 C172 -63.0(12) . . . . ?
C128 C133 C134 C172 117.8(9) . . . . ?
C126 C127 C135 C136 -1.0(14) . . . . ?
C128 C127 C135 C136 179.8(9) . . . . ?
C126 C127 C135 C134 178.7(8) . . . . ?
C128 C127 C135 C134 -0.5(10) . . . . ?
C133 C134 C135 C136 179.9(9) . . . . ?
C174 C134 C135 C136 -64.2(12) . . . . ?
C172 C134 C135 C136 65.0(12) . . . . ?
C133 C134 C135 C127 0.3(10) . . . . ?
C174 C134 C135 C127 116.2(9) . . . . ?
C172 C134 C135 C127 -114.6(8) . . . . ?
C118 C117 C136 C135 -4.7(14) . . . . ?
C116 C117 C136 C135 179.8(8) . . . . ?
C118 C117 C136 C137 177.7(9) . . . . ?
C116 C117 C136 C137 2.2(11) . . . . ?
C127 C135 C136 C117 4.8(14) . . . . ?
C134 C135 C136 C117 -174.7(9) . . . . ?
C127 C135 C136 C137 -178.1(10) . . . . ?
C134 C135 C136 C137 2.3(17) . . . . ?
C114 C115 C137 C138 1.6(15) . . . . ?
C116 C115 C137 C138 -174.1(9) . . . . ?
C114 C115 C137 C136 -177.4(10) . . . . ?
C116 C115 C137 C136 7.0(11) . . . . ?
C117 C136 C137 C138 175.9(11) . . . . ?
C135 C136 C137 C138 -1(2) . . . . ?
C117 C136 C137 C115 -5.6(11) . . . . ?
C135 C136 C137 C115 177.2(10) . . . . ?
C115 C137 C138 C139 -1.9(15) . . . . ?
C136 C137 C138 C139 176.6(11) . . . . ?
C137 C138 C139 C113 -0.1(16) . . . . ?
C114 C113 C139 C138 2.5(16) . . . . ?
C110 C113 C139 C138 179.1(10) . . . . ?
C121 C122 C140 C145 140.0(11) . . . . ?
C123 C122 C140 C145 -41.1(15) . . . . ?
C121 C122 C140 C141 -42.1(15) . . . . ?
C123 C122 C140 C141 136.8(11) . . . . ?
C145 C140 C141 C142 -1.1(17) . . . . ?
C122 C140 C141 C142 -179.1(11) . . . . ?
C140 C141 C142 C143 0.3(19) . . . . ?
C141 C142 C143 C144 -0.3(19) . . . . ?
C141 C142 C143 N9 179.4(12) . . . . ?
C146 N9 C143 C142 36.3(19) . . . . ?
Zn4 N9 C143 C142 -137.0(11) . . . . ?
C146 N9 C143 C144 -144.0(13) . . . . ?
Zn4 N9 C143 C144 42.7(16) . . . . ?
C142 C143 C144 C145 1.2(19) . . . . ?
N9 C143 C144 C145 -178.6(11) . . . . ?
C143 C144 C145 C140 -2.0(17) . . . . ?
C141 C140 C145 C144 1.9(16) . . . . ?
C122 C140 C145 C144 179.9(10) . . . . ?
C143 N9 C146 C147 177.4(8) . . . . ?
Zn4 N9 C146 C147 -8.3(13) . . . . ?
C151 N10 C147 C148 0.1(4) . . . . ?
Zn4 N10 C147 C148 -173.3(7) . . . . ?
C151 N10 C147 C146 180.0(3) . . . . ?
Zn4 N10 C147 C146 6.6(6) . . . . ?
N9 C146 C147 N10 1.0(11) . . . . ?
N9 C146 C147 C148 -179.1(12) . . . . ?
N10 C147 C148 C149 -0.3(6) . . . . ?
C146 C147 C148 C149 179.8(4) . . . . ?
C147 C148 C149 C150 0.3(8) . . . . ?
C148 C149 C150 C151 -0.1(9) . . . . ?
C147 N10 C151 C150 0.1(7) . . . . ?
Zn4 N10 C151 C150 172.3(8) . . . . ?
C149 C150 C151 N10 -0.1(9) . . . . ?
C130 C131 C152 C157 -146.2(11) . . . . ?
C132 C131 C152 C157 33.1(15) . . . . ?
C130 C131 C152 C153 40.3(14) . . . . ?
C132 C131 C152 C153 -140.3(10) . . . . ?
C157 C152 C153 C154 -3.0(16) . . . . ?
C131 C152 C153 C154 170.9(10) . . . . ?
C152 C153 C154 C155 0.6(17) . . . . ?
C153 C154 C155 C156 2.0(16) . . . . ?
C153 C154 C155 N11 -169.6(10) . . . . ?
C158 N11 C155 C156 144.9(11) . . . . ?
Zn3 N11 C155 C156 -46.6(13) . . . . ?
C158 N11 C155 C154 -43.5(16) . . . . ?
Zn3 N11 C155 C154 125.0(10) . . . . ?
C154 C155 C156 C157 -2.1(16) . . . . ?
N11 C155 C156 C157 169.6(10) . . . . ?
C153 C152 C157 C156 2.9(16) . . . . ?
C131 C152 C157 C156 -170.7(10) . . . . ?
C155 C156 C157 C152 -0.4(17) . . . . ?
C155 N11 C158 C159 175.0(11) . . . . ?
Zn3 N11 C158 C159 5.1(15) . . . . ?
C163 N12 C159 C160 -1(2) . . . . ?
Zn3 N12 C159 C160 176.2(11) . . . . ?
C163 N12 C159 C158 -178.7(12) . . . . ?
Zn3 N12 C159 C158 -2.0(15) . . . . ?
N11 C158 C159 N12 -2.2(19) . . . . ?
N11 C158 C159 C160 179.6(13) . . . . ?
N12 C159 C160 C161 1(2) . . . . ?
C158 C159 C160 C161 178.9(14) . . . . ?
C159 C160 C161 C162 0(2) . . . . ?
C160 C161 C162 C163 0(3) . . . . ?
C159 N12 C163 C162 0(2) . . . . ?
Zn3 N12 C163 C162 -176.4(12) . . . . ?
C161 C162 C163 N12 1(3) . . . . ?
C115 C116 C164 C165 -63.0(12) . . . . ?
C166 C116 C164 C165 176.7(10) . . . . ?
C117 C116 C164 C165 46.3(12) . . . . ?
C115 C116 C166 C167 62.8(11) . . . . ?
C117 C116 C166 C167 -49.5(12) . . . . ?
C164 C116 C166 C167 -178.4(9) . . . . ?
C126 C125 C168 C169 -168.5(9) . . . . ?
C124 C125 C168 C169 82.5(11) . . . . ?
C170 C125 C168 C169 -40.3(13) . . . . ?
C126 C125 C170 C171 -51.1(11) . . . . ?
C124 C125 C170 C171 60.4(11) . . . . ?
C168 C125 C170 C171 -178.4(9) . . . . ?
C133 C134 C172 C173 -63.9(11) . . . . ?
C135 C134 C172 C173 46.4(11) . . . . ?
C174 C134 C172 C173 176.8(9) . . . . ?
C133 C134 C174 C175 59.8(12) . . . . ?
C135 C134 C174 C175 -51.8(12) . . . . ?
C172 C134 C174 C175 179.1(9) . . . . ?
C205 N13 C201 C202 1.3(18) . . . . ?
Zn1 N13 C201 C202 -173.7(10) . . . . ?
N13 C201 C202 C203 0(2) . . . . ?
C201 C202 C203 C204 -1(2) . . . . ?
C202 C203 C204 C205 1.8(19) . . . . ?
C201 N13 C205 C204 -0.6(16) . . . . ?
Zn1 N13 C205 C204 175.1(9) . . . . ?
C201 N13 C205 C206 -178.8(10) . . . . ?
Zn1 N13 C205 C206 -3.1(12) . . . . ?
C203 C204 C205 N13 -0.9(18) . . . . ?
C203 C204 C205 C206 177.2(11) . . . . ?
C207 N14 C206 C205 174.3(9) . . . . ?
Zn1 N14 C206 C205 1.9(13) . . . . ?
N13 C205 C206 N14 0.8(16) . . . . ?
C204 C205 C206 N14 -177.5(11) . . . . ?
C206 N14 C207 C212 -41.3(14) . . . . ?
Zn1 N14 C207 C212 129.3(9) . . . . ?
C206 N14 C207 C208 150.3(10) . . . . ?
Zn1 N14 C207 C208 -39.1(13) . . . . ?
C212 C207 C208 C209 2.5(15) . . . . ?
N14 C207 C208 C209 171.3(9) . . . . ?
C207 C208 C209 C210 -2.6(16) . . . . ?
C208 C209 C210 C211 3.4(16) . . . . ?
C208 C209 C210 C213 -173.8(10) . . . . ?
C209 C210 C211 C212 -4.4(16) . . . . ?
C213 C210 C211 C212 172.8(10) . . . . ?
C210 C211 C212 C207 4.6(17) . . . . ?
C208 C207 C212 C211 -3.6(16) . . . . ?
N14 C207 C212 C211 -172.2(10) . . . . ?
C211 C210 C213 C239 38.3(15) . . . . ?
C209 C210 C213 C239 -144.6(10) . . . . ?
C211 C210 C213 C214 -140.1(11) . . . . ?
C209 C210 C213 C214 36.9(15) . . . . ?
C239 C213 C214 C215 -2.1(15) . . . . ?
C210 C213 C214 C215 176.4(9) . . . . ?
C213 C214 C215 C237 0.9(16) . . . . ?
C213 C214 C215 C216 -175.9(10) . . . . ?
C214 C215 C216 C217 176.7(10) . . . . ?
C237 C215 C216 C217 -0.4(11) . . . . ?
C214 C215 C216 C266 54.4(13) . . . . ?
C237 C215 C216 C266 -122.6(9) . . . . ?
C214 C215 C216 C264 -67.3(12) . . . . ?
C237 C215 C216 C264 115.6(9) . . . . ?
C215 C216 C217 C218 179.6(10) . . . . ?
C266 C216 C217 C218 -62.8(13) . . . . ?
C264 C216 C217 C218 67.5(13) . . . . ?
C215 C216 C217 C236 1.1(10) . . . . ?
C266 C216 C217 C236 118.7(9) . . . . ?
C264 C216 C217 C236 -111.0(9) . . . . ?
C236 C217 C218 C226 0.0(15) . . . . ?
C216 C217 C218 C226 -178.3(9) . . . . ?
C236 C217 C218 C219 -178.3(11) . . . . ?
C216 C217 C218 C219 3.3(19) . . . . ?
C217 C218 C219 C224 177.9(11) . . . . ?
C226 C218 C219 C224 -0.6(12) . . . . ?
C217 C218 C219 C220 -6(2) . . . . ?
C226 C218 C219 C220 175.2(11) . . . . ?
C224 C219 C220 C221 -2.7(15) . . . . ?
C218 C219 C220 C221 -178.3(11) . . . . ?
C219 C220 C221 C222 0.0(17) . . . . ?
C220 C221 C222 C223 1.9(17) . . . . ?
C220 C221 C222 C240 176.9(10) . . . . ?
C221 C222 C223 C224 -1.0(18) . . . . ?
C240 C222 C223 C224 -175.9(11) . . . . ?
C220 C219 C224 C223 3.7(16) . . . . ?
C218 C219 C224 C223 -179.7(11) . . . . ?
C220 C219 C224 C225 -175.3(9) . . . . ?
C218 C219 C224 C225 1.4(12) . . . . ?
C222 C223 C224 C219 -1.8(18) . . . . ?
C222 C223 C224 C225 176.9(11) . . . . ?
C219 C224 C225 C226 -1.6(11) . . . . ?
C223 C224 C225 C226 179.6(11) . . . . ?
C219 C224 C225 C270 -123.5(10) . . . . ?
C223 C224 C225 C270 57.7(14) . . . . ?
C219 C224 C225 C268 113.1(10) . . . . ?
C223 C224 C225 C268 -65.8(14) . . . . ?
C217 C218 C226 C227 1.0(15) . . . . ?
C219 C218 C226 C227 179.8(9) . . . . ?
C217 C218 C226 C225 -179.2(9) . . . . ?
C219 C218 C226 C225 -0.4(11) . . . . ?
C224 C225 C226 C227 -179.1(11) . . . . ?
C270 C225 C226 C227 -60.3(14) . . . . ?
C268 C225 C226 C227 68.2(13) . . . . ?
C224 C225 C226 C218 1.2(10) . . . . ?
C270 C225 C226 C218 120.0(9) . . . . ?
C268 C225 C226 C218 -111.6(9) . . . . ?
C218 C226 C227 C235 -0.2(15) . . . . ?
C225 C226 C227 C235 -180.0(10) . . . . ?
C218 C226 C227 C228 172.9(10) . . . . ?
C225 C226 C227 C228 -6.9(19) . . . . ?
C226 C227 C228 C229 8(2) . . . . ?
C235 C227 C228 C229 -177.9(11) . . . . ?
C226 C227 C228 C233 -173.8(11) . . . . ?
C235 C227 C228 C233 0.0(11) . . . . ?
C233 C228 C229 C230 -1.1(16) . . . . ?
C227 C228 C229 C230 176.7(11) . . . . ?
C228 C229 C230 C231 1.0(17) . . . . ?
C229 C230 C231 C232 1.2(17) . . . . ?
C229 C230 C231 C252 -179.3(10) . . . . ?
C230 C231 C232 C233 -3.3(16) . . . . ?
C252 C231 C232 C233 177.3(10) . . . . ?
C231 C232 C233 C228 3.3(16) . . . . ?
C231 C232 C233 C234 -173.7(10) . . . . ?
C229 C228 C233 C232 -1.0(15) . . . . ?
C227 C228 C233 C232 -179.4(9) . . . . ?
C229 C228 C233 C234 176.3(9) . . . . ?
C227 C228 C233 C234 -2.0(12) . . . . ?
C232 C233 C234 C235 -179.8(10) . . . . ?
C228 C233 C234 C235 3.1(11) . . . . ?
C232 C233 C234 C274 58.4(13) . . . . ?
C228 C233 C234 C274 -118.8(9) . . . . ?
C232 C233 C234 C272 -64.1(12) . . . . ?
C228 C233 C234 C272 118.7(9) . . . . ?
C226 C227 C235 C236 -1.6(15) . . . . ?
C228 C227 C235 C236 -176.3(9) . . . . ?
C226 C227 C235 C234 176.7(9) . . . . ?
C228 C227 C235 C234 2.0(11) . . . . ?
C233 C234 C235 C236 175.0(10) . . . . ?
C274 C234 C235 C236 -68.2(13) . . . . ?
C272 C234 C235 C236 61.2(13) . . . . ?
C233 C234 C235 C227 -3.0(10) . . . . ?
C274 C234 C235 C227 113.8(9) . . . . ?
C272 C234 C235 C227 -116.8(9) . . . . ?
C227 C235 C236 C217 2.6(15) . . . . ?
C234 C235 C236 C217 -175.3(9) . . . . ?
C227 C235 C236 C237 -179.7(10) . . . . ?
C234 C235 C236 C237 2.4(19) . . . . ?
C218 C217 C236 C235 -1.8(15) . . . . ?
C216 C217 C236 C235 176.7(9) . . . . ?
C218 C217 C236 C237 180.0(9) . . . . ?
C216 C217 C236 C237 -1.5(12) . . . . ?
C214 C215 C237 C238 0.1(15) . . . . ?
C216 C215 C237 C238 177.3(9) . . . . ?
C214 C215 C237 C236 -177.7(10) . . . . ?
C216 C215 C237 C236 -0.5(12) . . . . ?
C235 C236 C237 C238 6(2) . . . . ?
C217 C236 C237 C238 -176.0(12) . . . . ?
C235 C236 C237 C215 -176.7(11) . . . . ?
C217 C236 C237 C215 1.2(12) . . . . ?
C215 C237 C238 C239 0.1(15) . . . . ?
C236 C237 C238 C239 177.1(12) . . . . ?
C237 C238 C239 C213 -1.3(16) . . . . ?
C214 C213 C239 C238 2.3(15) . . . . ?
C210 C213 C239 C238 -176.2(9) . . . . ?
C221 C222 C240 C441 -38(2) . . . . ?
C223 C222 C240 C441 137.2(18) . . . . ?
C221 C222 C240 C241 49.1(13) . . . . ?
C223 C222 C240 C241 -136.1(11) . . . . ?
C221 C222 C240 C245 -138.0(10) . . . . ?
C223 C222 C240 C245 36.8(14) . . . . ?
C221 C222 C240 C445 137.5(16) . . . . ?
C223 C222 C240 C445 -47.7(18) . . . . ?
C245 C240 C241 C242 0.0 . . . . ?
C222 C240 C241 C242 172.9(9) . . . . ?
C240 C241 C242 C243 0.0 . . . . ?
C241 C242 C243 C244 0.0 . . . . ?
C241 C242 C243 N15 -170.6(9) . . . . ?
C246 N15 C243 C442 36.9(19) . . . . ?
Zn2 N15 C243 C442 -143.2(14) . . . . ?
C246 N15 C243 C242 -52.7(13) . . . . ?
Zn2 N15 C243 C242 127.1(8) . . . . ?
C246 N15 C243 C244 136.6(11) . . . . ?
Zn2 N15 C243 C244 -43.5(13) . . . . ?
C246 N15 C243 C444 -140.3(13) . . . . ?
Zn2 N15 C243 C444 39.6(15) . . . . ?
C242 C243 C244 C245 0.0 . . . . ?
N15 C243 C244 C245 170.7(9) . . . . ?
C243 C244 C245 C240 0.0 . . . . ?
C241 C240 C245 C244 0.0 . . . . ?
C222 C240 C245 C244 -172.9(9) . . . . ?
C243 N15 C246 C247 179.0(11) . . . . ?
Zn2 N15 C246 C247 -0.9(16) . . . . ?
C251 N16 C247 C248 -3(2) . . . . ?
Zn2 N16 C247 C248 -175.7(11) . . . . ?
C251 N16 C247 C246 179.7(11) . . . . ?
Zn2 N16 C247 C246 7.2(15) . . . . ?
N15 C246 C247 N16 -4.2(19) . . . . ?
N15 C246 C247 C248 178.7(14) . . . . ?
N16 C247 C248 C249 3(2) . . . . ?
C246 C247 C248 C249 179.5(14) . . . . ?
C247 C248 C249 C250 2(3) . . . . ?
C248 C249 C250 C251 -5(3) . . . . ?
C247 N16 C251 C250 -0.3(19) . . . . ?
Zn2 N16 C251 C250 171.1(11) . . . . ?
C249 C250 C251 N16 4(2) . . . . ?
C230 C231 C252 C257 -146.7(12) . . . . ?
C232 C231 C252 C257 32.7(17) . . . . ?
C230 C231 C252 C253 41.6(16) . . . . ?
C232 C231 C252 C253 -139.0(11) . . . . ?
C257 C252 C253 C254 2.2(16) . . . . ?
C231 C252 C253 C254 174.3(10) . . . . ?
C252 C253 C254 C255 -5.4(17) . . . . ?
C253 C254 C255 C256 6.0(17) . . . . ?
C253 C254 C255 N17 -168.0(10) . . . . ?
C258 N17 C255 C254 -49.9(15) . . . . ?
Zn4 N17 C255 C254 118.7(10) . . . . ?
C258 N17 C255 C256 136.1(11) . . . . ?
Zn4 N17 C255 C256 -55.3(14) . . . . ?
C254 C255 C256 C257 -3.5(17) . . . . ?
N17 C255 C256 C257 170.6(10) . . . . ?
C255 C256 C257 C252 0.4(18) . . . . ?
C253 C252 C257 C256 0.3(17) . . . . ?
C231 C252 C257 C256 -171.6(11) . . . . ?
C255 N17 C258 C259 170.8(10) . . . . ?
Zn4 N17 C258 C259 0.2(13) . . . . ?
C263 N18 C259 C260 3(2) . . . . ?
Zn4 N18 C259 C260 176.3(10) . . . . ?
C263 N18 C259 C258 -173.2(12) . . . . ?
Zn4 N18 C259 C258 0.1(14) . . . . ?
N17 C258 C259 N18 -0.2(17) . . . . ?
N17 C258 C259 C260 -176.4(12) . . . . ?
N18 C259 C260 C261 -3(2) . . . . ?
C258 C259 C260 C261 173.1(14) . . . . ?
C259 C260 C261 C262 2(2) . . . . ?
C260 C261 C262 C263 -2(3) . . . . ?
C261 C262 C263 N18 2(3) . . . . ?
C259 N18 C263 C262 -3(2) . . . . ?
Zn4 N18 C263 C262 -175.3(12) . . . . ?
C215 C216 C264 C265 -56.6(11) . . . . ?
C217 C216 C264 C265 52.1(12) . . . . ?
C266 C216 C264 C265 -176.1(9) . . . . ?
C215 C216 C266 C267 61.7(11) . . . . ?
C217 C216 C266 C267 -51.1(12) . . . . ?
C264 C216 C266 C267 179.3(9) . . . . ?
C224 C225 C268 C269 -49.5(12) . . . . ?
C226 C225 C268 C269 60.1(13) . . . . ?
C270 C225 C268 C269 -170.8(11) . . . . ?
C224 C225 C270 C271 62.2(13) . . . . ?
C226 C225 C270 C271 -51.9(14) . . . . ?
C268 C225 C270 C271 -178.3(11) . . . . ?
C233 C234 C272 C273 -69.5(11) . . . . ?
C235 C234 C272 C273 40.6(11) . . . . ?
C274 C234 C272 C273 171.1(9) . . . . ?
C233 C234 C274 C275 55.8(11) . . . . ?
C235 C234 C274 C275 -57.4(11) . . . . ?
C272 C234 C274 C275 174.8(9) . . . . ?
C305 N19 C301 C302 1(2) . . . . ?
Zn3 N19 C301 C302 177.9(14) . . . . ?
N19 C301 C302 C303 -2(3) . . . . ?
C301 C302 C303 C304 4(4) . . . . ?
C302 C303 C304 C305 -3(3) . . . . ?
C301 N19 C305 C304 0(2) . . . . ?
Zn3 N19 C305 C304 -177.9(14) . . . . ?
C301 N19 C305 C306 -178.5(13) . . . . ?
Zn3 N19 C305 C306 4.1(17) . . . . ?
C303 C304 C305 N19 2(3) . . . . ?
C303 C304 C305 C306 179.5(18) . . . . ?
C307 N20 C306 C305 175.1(12) . . . . ?
Zn3 N20 C306 C305 -2.4(17) . . . . ?
N19 C305 C306 N20 -1(2) . . . . ?
C304 C305 C306 N20 -179.2(16) . . . . ?
C306 N20 C307 C312 -47.9(17) . . . . ?
Zn3 N20 C307 C312 128.9(12) . . . . ?
C306 N20 C307 C308 138.2(13) . . . . ?
Zn3 N20 C307 C308 -45.1(16) . . . . ?
C312 C307 C308 C309 1(2) . . . . ?
N20 C307 C308 C309 175.5(12) . . . . ?
C307 C308 C309 C310 -7(2) . . . . ?
C308 C309 C310 C311 8(2) . . . . ?
C308 C309 C310 C313 -173.1(12) . . . . ?
C309 C310 C311 C312 -4(2) . . . . ?
C313 C310 C311 C312 176.8(12) . . . . ?
C310 C311 C312 C307 -1(2) . . . . ?
C308 C307 C312 C311 3(2) . . . . ?
N20 C307 C312 C311 -171.5(12) . . . . ?
C311 C310 C313 C314 -136.8(13) . . . . ?
C309 C310 C313 C314 44.1(18) . . . . ?
C311 C310 C313 C339 39.1(18) . . . . ?
C309 C310 C313 C339 -140.0(13) . . . . ?
C339 C313 C314 C315 -1.2(17) . . . . ?
C310 C313 C314 C315 174.9(11) . . . . ?
C313 C314 C315 C337 -0.7(17) . . . . ?
C313 C314 C315 C316 -175.7(10) . . . . ?
C314 C315 C316 C317 176.2(11) . . . . ?
C337 C315 C316 C317 0.8(10) . . . . ?
C314 C315 C316 C366 56.4(13) . . . . ?
C337 C315 C316 C366 -119.0(9) . . . . ?
C314 C315 C316 C364 -64.9(13) . . . . ?
C337 C315 C316 C364 119.7(9) . . . . ?
C315 C316 C317 C318 178.0(10) . . . . ?
C366 C316 C317 C318 -66.0(13) . . . . ?
C364 C316 C317 C318 62.9(13) . . . . ?
C315 C316 C317 C336 0.2(10) . . . . ?
C366 C316 C317 C336 116.2(9) . . . . ?
C364 C316 C317 C336 -114.9(9) . . . . ?
C336 C317 C318 C326 -1.0(15) . . . . ?
C316 C317 C318 C326 -178.6(9) . . . . ?
C336 C317 C318 C319 178.8(10) . . . . ?
C316 C317 C318 C319 1.1(19) . . . . ?
C317 C318 C319 C324 -177.5(11) . . . . ?
C326 C318 C319 C324 2.3(11) . . . . ?
C317 C318 C319 C320 3(2) . . . . ?
C326 C318 C319 C320 -176.9(11) . . . . ?
C324 C319 C320 C321 -2.7(15) . . . . ?
C318 C319 C320 C321 176.5(11) . . . . ?
C319 C320 C321 C322 2.3(16) . . . . ?
C320 C321 C322 C323 -0.3(16) . . . . ?
C320 C321 C322 C340 -174.4(10) . . . . ?
C321 C322 C323 C324 -1.4(15) . . . . ?
C340 C322 C323 C324 172.9(10) . . . . ?
C322 C323 C324 C319 0.9(16) . . . . ?
C322 C323 C324 C325 -176.2(9) . . . . ?
C320 C319 C324 C323 1.1(15) . . . . ?
C318 C319 C324 C323 -178.3(9) . . . . ?
C320 C319 C324 C325 178.6(8) . . . . ?
C318 C319 C324 C325 -0.8(12) . . . . ?
C323 C324 C325 C326 176.5(10) . . . . ?
C319 C324 C325 C326 -0.9(10) . . . . ?
C323 C324 C325 C370 57.0(12) . . . . ?
C319 C324 C325 C370 -120.4(9) . . . . ?
C323 C324 C325 C368 -64.7(12) . . . . ?
C319 C324 C325 C368 117.9(9) . . . . ?
C317 C318 C326 C327 1.4(15) . . . . ?
C319 C318 C326 C327 -178.4(9) . . . . ?
C317 C318 C326 C325 176.9(9) . . . . ?
C319 C318 C326 C325 -2.9(11) . . . . ?
C324 C325 C326 C327 177.2(10) . . . . ?
C370 C325 C326 C327 -66.9(13) . . . . ?
C368 C325 C326 C327 62.6(13) . . . . ?
C324 C325 C326 C318 2.4(10) . . . . ?
C370 C325 C326 C318 118.2(9) . . . . ?
C368 C325 C326 C318 -112.3(9) . . . . ?
C318 C326 C327 C335 -2.8(15) . . . . ?
C325 C326 C327 C335 -177.3(9) . . . . ?
C318 C326 C327 C328 178.1(10) . . . . ?
C325 C326 C327 C328 3.6(18) . . . . ?
C326 C327 C328 C329 -1(2) . . . . ?
C335 C327 C328 C329 179.8(12) . . . . ?
C326 C327 C328 C333 179.2(11) . . . . ?
C335 C327 C328 C333 0.1(11) . . . . ?
C333 C328 C329 C330 -3.2(16) . . . . ?
C327 C328 C329 C330 177.1(11) . . . . ?
C328 C329 C330 C331 2.4(17) . . . . ?
C329 C330 C331 C332 -0.3(17) . . . . ?
C329 C330 C331 C352 -179.0(10) . . . . ?
C330 C331 C332 C333 -0.7(18) . . . . ?
C352 C331 C332 C333 177.9(10) . . . . ?
C331 C332 C333 C328 -0.1(18) . . . . ?
C331 C332 C333 C334 -179.9(11) . . . . ?
C329 C328 C333 C332 2.0(15) . . . . ?
C327 C328 C333 C332 -178.3(10) . . . . ?
C329 C328 C333 C334 -178.2(9) . . . . ?
C327 C328 C333 C334 1.5(12) . . . . ?
C332 C333 C334 C335 177.4(11) . . . . ?
C328 C333 C334 C335 -2.3(11) . . . . ?
C332 C333 C334 C374 58.0(14) . . . . ?
C328 C333 C334 C374 -121.7(10) . . . . ?
C332 C333 C334 C372 -65.4(13) . . . . ?
C328 C333 C334 C372 114.9(10) . . . . ?
C326 C327 C335 C336 3.8(15) . . . . ?
C328 C327 C335 C336 -176.9(9) . . . . ?
C326 C327 C335 C334 179.1(9) . . . . ?
C328 C327 C335 C334 -1.6(11) . . . . ?
C333 C334 C335 C336 177.1(10) . . . . ?
C374 C334 C335 C336 -68.5(13) . . . . ?
C372 C334 C335 C336 64.1(13) . . . . ?
C333 C334 C335 C327 2.3(10) . . . . ?
C374 C334 C335 C327 116.7(9) . . . . ?
C372 C334 C335 C327 -110.6(9) . . . . ?
C327 C335 C336 C317 -3.4(15) . . . . ?
C334 C335 C336 C317 -177.8(9) . . . . ?
C327 C335 C336 C337 178.0(10) . . . . ?
C334 C335 C336 C337 3.6(18) . . . . ?
C318 C317 C336 C335 2.0(15) . . . . ?
C316 C317 C336 C335 -180.0(9) . . . . ?
C318 C317 C336 C337 -179.1(9) . . . . ?
C316 C317 C336 C337 -1.0(11) . . . . ?
C314 C315 C337 C338 2.2(16) . . . . ?
C316 C315 C337 C338 177.9(9) . . . . ?
C314 C315 C337 C336 -177.2(10) . . . . ?
C316 C315 C337 C336 -1.4(12) . . . . ?
C335 C336 C337 C338 1(2) . . . . ?
C317 C336 C337 C338 -177.6(12) . . . . ?
C335 C336 C337 C315 -179.7(10) . . . . ?
C317 C336 C337 C315 1.5(12) . . . . ?
C315 C337 C338 C339 -1.9(16) . . . . ?
C336 C337 C338 C339 177.2(11) . . . . ?
C337 C338 C339 C313 0.1(17) . . . . ?
C314 C313 C339 C338 1.5(17) . . . . ?
C310 C313 C339 C338 -174.7(11) . . . . ?
C321 C322 C340 C345 -151.9(11) . . . . ?
C323 C322 C340 C345 34.1(16) . . . . ?
C321 C322 C340 C341 31.1(16) . . . . ?
C323 C322 C340 C341 -142.9(11) . . . . ?
C345 C340 C341 C342 0.2(17) . . . . ?
C322 C340 C341 C342 177.4(11) . . . . ?
C340 C341 C342 C343 -1.6(19) . . . . ?
C341 C342 C343 C344 1.1(19) . . . . ?
C341 C342 C343 N21 -173.2(11) . . . . ?
C346 N21 C343 C344 143.0(13) . . . . ?
Zn4 N21 C343 C344 -39.6(15) . . . . ?
C346 N21 C343 C342 -42.7(17) . . . . ?
Zn4 N21 C343 C342 134.8(10) . . . . ?
C342 C343 C344 C345 0.6(18) . . . . ?
N21 C343 C344 C345 174.9(11) . . . . ?
C343 C344 C345 C340 -1.9(18) . . . . ?
C341 C340 C345 C344 1.5(17) . . . . ?
C322 C340 C345 C344 -175.5(10) . . . . ?
C343 N21 C346 C347 176.6(13) . . . . ?
Zn4 N21 C346 C347 -1.3(19) . . . . ?
C351 N22 C347 C348 -4(3) . . . . ?
Zn4 N22 C347 C348 -179.1(15) . . . . ?
C351 N22 C347 C346 -178.7(14) . . . . ?
Zn4 N22 C347 C346 6(2) . . . . ?
N21 C346 C347 N22 -3(3) . . . . ?
N21 C346 C347 C348 -178.2(17) . . . . ?
N22 C347 C348 C349 4(3) . . . . ?
C346 C347 C348 C349 178(2) . . . . ?
C347 C348 C349 C350 -2(4) . . . . ?
C348 C349 C350 C351 1(5) . . . . ?
C347 N22 C351 C350 3(3) . . . . ?
Zn4 N22 C351 C350 176.9(17) . . . . ?
C349 C350 C351 N22 -1(4) . . . . ?
C332 C331 C352 C457 51.5(19) . . . . ?
C330 C331 C352 C457 -129.9(16) . . . . ?
C332 C331 C352 C353 128.4(11) . . . . ?
C330 C331 C352 C353 -53.0(14) . . . . ?
C332 C331 C352 C357 -49.1(14) . . . . ?
C330 C331 C352 C357 129.5(10) . . . . ?
C332 C331 C352 C453 -139.8(15) . . . . ?
C330 C331 C352 C453 38.9(18) . . . . ?
C357 C352 C353 C354 0.0 . . . . ?
C331 C352 C353 C354 -177.4(10) . . . . ?
C352 C353 C354 C355 0.0 . . . . ?
C353 C354 C355 C356 0.0 . . . . ?
C353 C354 C355 N23 -174.3(10) . . . . ?
C358 N23 C355 C456 126.2(15) . . . . ?
Zn2 N23 C355 C456 -52.3(15) . . . . ?
C358 N23 C355 C356 -136.1(11) . . . . ?
Zn2 N23 C355 C356 45.4(11) . . . . ?
C358 N23 C355 C354 38.4(15) . . . . ?
Zn2 N23 C355 C354 -140.1(7) . . . . ?
C358 N23 C355 C454 -50.3(17) . . . . ?
Zn2 N23 C355 C454 131.2(13) . . . . ?
C354 C355 C356 C357 0.0 . . . . ?
N23 C355 C356 C357 174.7(9) . . . . ?
C355 C356 C357 C352 0.0 . . . . ?
C353 C352 C357 C356 0.0 . . . . ?
C331 C352 C357 C356 177.6(10) . . . . ?
C355 N23 C358 C359 177.6(12) . . . . ?
Zn2 N23 C358 C359 -3.7(18) . . . . ?
C363 N24 C359 C360 4(2) . . . . ?
Zn2 N24 C359 C360 -171.4(15) . . . . ?
C363 N24 C359 C358 -176.9(13) . . . . ?
Zn2 N24 C359 C358 7.9(17) . . . . ?
N23 C358 C359 N24 -3(2) . . . . ?
N23 C358 C359 C360 176.4(16) . . . . ?
N24 C359 C360 C361 -4(3) . . . . ?
C358 C359 C360 C361 176.3(18) . . . . ?
C359 C360 C361 C362 2(3) . . . . ?
C360 C361 C362 C363 1(3) . . . . ?
C359 N24 C363 C362 0(2) . . . . ?
Zn2 N24 C363 C362 173.8(13) . . . . ?
C361 C362 C363 N24 -2(3) . . . . ?
C315 C316 C364 C365 -63.2(12) . . . . ?
C317 C316 C364 C365 48.3(13) . . . . ?
C366 C316 C364 C365 177.9(10) . . . . ?
C315 C316 C366 C367 52.6(12) . . . . ?
C317 C316 C366 C367 -59.4(12) . . . . ?
C364 C316 C366 C367 171.2(9) . . . . ?
C326 C325 C368 C369 47.2(12) . . . . ?
C324 C325 C368 C369 -64.2(12) . . . . ?
C370 C325 C368 C369 177.0(10) . . . . ?
C326 C325 C370 C371 -58.3(11) . . . . ?
C324 C325 C370 C371 53.8(11) . . . . ?
C368 C325 C370 C371 172.0(9) . . . . ?
C333 C334 C372 C373 -58.3(12) . . . . ?
C335 C334 C372 C373 50.4(12) . . . . ?
C374 C334 C372 C373 -177.2(10) . . . . ?
C333 C334 C374 C375 57.6(13) . . . . ?
C335 C334 C374 C375 -52.4(13) . . . . ?
C372 C334 C374 C375 176.0(11) . . . . ?
C441 C240 C445 C444 -4(3) . . . . ?
C222 C240 C445 C444 -179.7(18) . . . . ?
C457 C352 C453 C454 -15(3) . . . . ?
C331 C352 C453 C454 175.6(17) . . . . ?
C454 C355 C456 C457 -0.6(19) . . . . ?
N23 C355 C456 C457 -176.9(14) . . . . ?
C453 C352 C457 C456 22(3) . . . . ?
C331 C352 C457 C456 -168.9(16) . . . . ?
C355 C456 C457 C352 -14(3) . . . . ?
C240 C445 C444 C243 0(3) . . . . ?
C442 C243 C444 C445 3(3) . . . . ?
N15 C243 C444 C445 -179.7(18) . . . . ?
C352 C453 C454 C355 2(3) . . . . ?
C456 C355 C454 C453 6(3) . . . . ?
N23 C355 C454 C453 -177.6(17) . . . . ?
C445 C240 C441 C442 6(3) . . . . ?
C222 C240 C441 C442 -179.6(11) . . . . ?
N15 C243 C442 C441 -178.4(14) . . . . ?
C444 C243 C442 C441 -1.4(16) . . . . ?
C240 C441 C442 C243 -3(2) . . . . ?
O1A S1A N1A S2A 145.2(16) . . . . ?
O2A S1A N1A S2A -1(3) . . . . ?
C1A S1A N1A S2A -107.4(19) . . . . ?
O3A S2A N1A S1A 50(2) . . . . ?
O4A S2A N1A S1A 168.7(18) . . . . ?
C2A S2A N1A S1A -76(2) . . . . ?
O1A S1A C1A F3A 169(2) . . . . ?
O2A S1A C1A F3A -65(2) . . . . ?
N1A S1A C1A F3A 60(2) . . . . ?
O1A S1A C1A F2A 52(2) . . . . ?
O2A S1A C1A F2A 177.9(19) . . . . ?
N1A S1A C1A F2A -57(2) . . . . ?
O1A S1A C1A F1A -68(2) . . . . ?
O2A S1A C1A F1A 58(2) . . . . ?
N1A S1A C1A F1A -176.7(19) . . . . ?
O3A S2A C2A F6A 173(2) . . . . ?
O4A S2A C2A F6A 53(3) . . . . ?
N1A S2A C2A F6A -57(3) . . . . ?
O3A S2A C2A F5A -74(3) . . . . ?
O4A S2A C2A F5A 167(2) . . . . ?
N1A S2A C2A F5A 57(3) . . . . ?
O3A S2A C2A F4A 59(2) . . . . ?
O4A S2A C2A F4A -60(2) . . . . ?
N1A S2A C2A F4A -169.9(18) . . . . ?
O1H S1H N1H S2H 98(5) . . . . ?
O2H S1H N1H S2H -159(4) . . . . ?
C1H S1H N1H S2H -70(5) . . . . ?
O1H S1H C1H F2H -172(4) . . . . ?
O2H S1H C1H F2H 88(4) . . . . ?
N1H S1H C1H F2H -3(5) . . . . ?
O1H S1H C1H F3H -56(5) . . . . ?
O2H S1H C1H F3H -157(4) . . . . ?
N1H S1H C1H F3H 113(4) . . . . ?
O1H S1H C1H F1H 70(4) . . . . ?
O2H S1H C1H F1H -31(4) . . . . ?
N1H S1H C1H F1H -121(4) . . . . ?
S1H N1H S2H O3H 128(5) . . . . ?
S1H N1H S2H O4H -109(5) . . . . ?
S1H N1H S2H C2H -14(5) . . . . ?
F4H C2H S2H O3H -21(5) . . . . ?
F6H C2H S2H O3H -143(4) . . . . ?
F5H C2H S2H O3H 100(5) . . . . ?
F4H C2H S2H O4H -137(4) . . . . ?
F6H C2H S2H O4H 100(4) . . . . ?
F5H C2H S2H O4H -16(4) . . . . ?
F4H C2H S2H N1H 123(4) . . . . ?
F6H C2H S2H N1H 0(4) . . . . ?
F5H C2H S2H N1H -116(4) . . . . ?
O3B S2B C2B F4B 55.5(16) . . . . ?
O4B S2B C2B F4B -176.8(14) . . . . ?
N1B S2B C2B F4B -48.1(18) . . . . ?
N1J S2B C2B F4B -57(3) . . . . ?
O3B S2B C2B F6B -179.3(14) . . . . ?
O4B S2B C2B F6B -51.6(16) . . . . ?
N1B S2B C2B F6B 77.1(17) . . . . ?
N1J S2B C2B F6B 68(3) . . . . ?
O3B S2B C2B F5B -63.9(14) . . . . ?
O4B S2B C2B F5B 63.8(14) . . . . ?
N1B S2B C2B F5B -167.5(14) . . . . ?
N1J S2B C2B F5B -176(2) . . . . ?
O3B S2B N1B S1B 164.8(17) . . . . ?
O4B S2B N1B S1B 27(3) . . . . ?
C2B S2B N1B S1B -91.9(19) . . . . ?
O2B S1B N1B S2B 27(3) . . . . ?
O1B S1B N1B S2B 153.6(19) . . . . ?
C1B S1B N1B S2B -96(2) . . . . ?
O2B S1B C1B F2B 58(3) . . . . ?
O1B S1B C1B F2B -66(3) . . . . ?
N1B S1B C1B F2B -177(2) . . . . ?
O2B S1B C1B F3B -65(3) . . . . ?
O1B S1B C1B F3B 170(2) . . . . ?
N1B S1B C1B F3B 60(2) . . . . ?
O2B S1B C1B F1B -176(2) . . . . ?
O1B S1B C1B F1B 60(3) . . . . ?
N1B S1B C1B F1B -51(3) . . . . ?
O3B S2B N1J S1J 89(3) . . . . ?
O4B S2B N1J S1J -50(4) . . . . ?
C2B S2B N1J S1J -166(3) . . . . ?
O2J S1J N1J S2B 66(5) . . . . ?
O1J S1J N1J S2B -172(4) . . . . ?
C1J S1J N1J S2B -56(4) . . . . ?
O2J S1J C1J F1J 113(5) . . . . ?
O1J S1J C1J F1J -31(5) . . . . ?
N1J S1J C1J F1J -135(4) . . . . ?
O2J S1J C1J F2J -17(5) . . . . ?
O1J S1J C1J F2J -161(4) . . . . ?
N1J S1J C1J F2J 95(3) . . . . ?
O2J S1J C1J F3J -133(4) . . . . ?
O1J S1J C1J F3J 84(4) . . . . ?
N1J S1J C1J F3J -20(3) . . . . ?
O3C S2C N1C S1C -8(3) . . . . ?
O4C S2C N1C S1C -146.4(17) . . . . ?
C2C S2C N1C S1C 96.1(19) . . . . ?
O2C S1C N1C S2C -8(2) . . . . ?
O1C S1C N1C S2C -154.4(19) . . . . ?
C1C S1C N1C S2C 101.6(17) . . . . ?
O2C S1C C1C F1C -62(2) . . . . ?
O1C S1C C1C F1C 76(2) . . . . ?
N1C S1C C1C F1C 174.8(18) . . . . ?
O2C S1C C1C F3C 58(2) . . . . ?
O1C S1C C1C F3C -165(2) . . . . ?
N1C S1C C1C F3C -66(2) . . . . ?
O2C S1C C1C F2C -176.3(19) . . . . ?
O1C S1C C1C F2C -39(2) . . . . ?
N1C S1C C1C F2C 60(2) . . . . ?
O3C S2C C2C F5C 59(2) . . . . ?
O4C S2C C2C F5C 176(2) . . . . ?
N1C S2C C2C F5C -63(2) . . . . ?
O3C S2C C2C F6C 176(2) . . . . ?
O4C S2C C2C F6C -67(3) . . . . ?
N1C S2C C2C F6C 54(2) . . . . ?
O3C S2C C2C F4C -67(2) . . . . ?
O4C S2C C2C F4C 50(2) . . . . ?
N1C S2C C2C F4C 171.0(19) . . . . ?
O2G S1G C1G F3G -174(3) . . . . ?
O1G S1G C1G F3G 74(3) . . . . ?
N1G S1G C1G F3G -46(4) . . . . ?
O2G S1G C1G F1G -47(3) . . . . ?
O1G S1G C1G F1G -160(3) . . . . ?
N1G S1G C1G F1G 81(4) . . . . ?
O2G S1G C1G F2G 70(3) . . . . ?
O1G S1G C1G F2G -42(3) . . . . ?
N1G S1G C1G F2G -162(3) . . . . ?
O4G S2G N1G S1G 88(4) . . . . ?
O3G S2G N1G S1G -35(4) . . . . ?
C2G S2G N1G S1G -123(3) . . . . ?
O2G S1G N1G S2G 89(4) . . . . ?
O1G S1G N1G S2G -151(4) . . . . ?
C1G S1G N1G S2G -33(5) . . . . ?
O4G S2G C2G F6G -14(4) . . . . ?
N1G S2G C2G F6G -167(3) . . . . ?
O3G S2G C2G F6G 78(3) . . . . ?
O4G S2G C2G F4G 119(4) . . . . ?
N1G S2G C2G F4G -34(3) . . . . ?
O3G S2G C2G F4G -149(3) . . . . ?
O4G S2G C2G F5G -143(3) . . . . ?
N1G S2G C2G F5G 65(3) . . . . ?
O3G S2G C2G F5G -51(3) . . . . ?
O2D S1D C1D F1D -165.4(19) . . . . ?
O1I S1D C1D F1D 46(3) . . . . ?
O1D S1D C1D F1D 66(2) . . . . ?
O2I S1D C1D F1D 167(3) . . . . ?
N1I S1D C1D F1D -102(2) . . . . ?
N1D S1D C1D F1D -41(2) . . . . ?
O2D S1D C1D F2D 71(2) . . . . ?
O1I S1D C1D F2D -77(3) . . . . ?
O1D S1D C1D F2D -57.4(19) . . . . ?
O2I S1D C1D F2D 44(3) . . . . ?
N1I S1D C1D F2D 134.6(19) . . . . ?
N1D S1D C1D F2D -164.4(16) . . . . ?
O2D S1D C1D F3D -44(2) . . . . ?
O1I S1D C1D F3D 168(3) . . . . ?
O1D S1D C1D F3D -172.6(18) . . . . ?
O2I S1D C1D F3D -72(3) . . . . ?
N1I S1D C1D F3D 19(2) . . . . ?
N1D S1D C1D F3D 80.4(18) . . . . ?
O3D S2D C2D F6D 68(3) . . . . ?
N1D S2D C2D F6D -61(3) . . . . ?
O4D S2D C2D F6D -176(3) . . . . ?
O4I S2D C2D F5D -30(3) . . . . ?
O3D S2D C2D F5D -76.8(18) . . . . ?
O3I S2D C2D F5D 106(2) . . . . ?
N1D S2D C2D F5D 153.9(16) . . . . ?
O4D S2D C2D F5D 38.5(19) . . . . ?
N1I S2D C2D F5D -142.0(18) . . . . ?
O4I S2D C2D F6I 173(4) . . . . ?
O3I S2D C2D F6I -51(4) . . . . ?
N1I S2D C2D F6I 61(3) . . . . ?
O4I S2D C2D F4I 72(3) . . . . ?
O3I S2D C2D F4I -152(3) . . . . ?
N1I S2D C2D F4I -40(2) . . . . ?
O3D S2D C2D F4D -177.3(17) . . . . ?
N1D S2D C2D F4D 53.4(18) . . . . ?
O4D S2D C2D F4D -61.9(18) . . . . ?
O3D S2D N1D S1D -7(2) . . . . ?
O4D S2D N1D S1D -137.6(13) . . . . ?
C2D S2D N1D S1D 109.2(14) . . . . ?
O2D S1D N1D S2D 20.6(18) . . . . ?
O1D S1D N1D S2D 155.2(14) . . . . ?
C1D S1D N1D S2D -102.4(14) . . . . ?
O1I S1D N1I S2D -21(6) . . . . ?
O2I S1D N1I S2D -152(3) . . . . ?
C1D S1D N1I S2D 111(2) . . . . ?
O4I S2D N1I S1D 139(3) . . . . ?
O3I S2D N1I S1D -6(3) . . . . ?
C2D S2D N1I S1D -109(2) . . . . ?
O1E S1E N1E S2E -150.1(19) . . . . ?
O2E S1E N1E S2E -13(3) . . . . ?
C1E S1E N1E S2E 99(2) . . . . ?
O3E S2E N1E S1E 36(3) . . . . ?
O4E S2E N1E S1E -107(2) . . . . ?
C2E S2E N1E S1E 142(2) . . . . ?
O1E S1E C1E F1E 65(2) . . . . ?
O2E S1E C1E F1E -59(2) . . . . ?
N1E S1E C1E F1E 177.4(19) . . . . ?
O1E S1E C1E F3E -60(2) . . . . ?
O2E S1E C1E F3E 176.0(19) . . . . ?
N1E S1E C1E F3E 52(2) . . . . ?
O1E S1E C1E F2E -177.2(19) . . . . ?
O2E S1E C1E F2E 59(2) . . . . ?
N1E S1E C1E F2E -65(2) . . . . ?
O3E S2E C2E F5E -72(3) . . . . ?
O4E S2E C2E F5E 50(3) . . . . ?
N1E S2E C2E F5E 166(3) . . . . ?
O3E S2E C2E F4E 71(3) . . . . ?
O4E S2E C2E F4E -168(3) . . . . ?
N1E S2E C2E F4E -51(3) . . . . ?
O3E S2E C2E F6E 176(2) . . . . ?
O4E S2E C2E F6E -63(3) . . . . ?
N1E S2E C2E F6E 54(2) . . . . ?
O2F S1F N1F S2F 169.0(8) . . . . ?
O1F S1F N1F S2F 29.5(11) . . . . ?
C1F S1F N1F S2F -81.2(9) . . . . ?
O4F S2F N1F S1F -30.5(10) . . . . ?
O3F S2F N1F S1F 109.4(8) . . . . ?
C2F S2F N1F S1F -141.5(8) . . . . ?
O2F S1F C1F F2F 57.0(13) . . . . ?
O1F S1F C1F F2F -176.2(11) . . . . ?
N1F S1F C1F F2F -55.7(12) . . . . ?
O2F S1F C1F F3F -61.9(12) . . . . ?
O1F S1F C1F F3F 64.9(11) . . . . ?
N1F S1F C1F F3F -174.7(10) . . . . ?
O2F S1F C1F F1F 175.5(11) . . . . ?
O1F S1F C1F F1F -57.7(12) . . . . ?
N1F S1F C1F F1F 62.8(12) . . . . ?
O4F S2F C2F F5F 65.9(10) . . . . ?
O3F S2F C2F F5F -58.0(10) . . . . ?
N1F S2F C2F F5F -174.0(9) . . . . ?
O4F S2F C2F F6F -53.9(10) . . . . ?
O3F S2F C2F F6F -177.8(9) . . . . ?
N1F S2F C2F F6F 66.2(10) . . . . ?
O4F S2F C2F F4F -175.1(9) . . . . ?
O3F S2F C2F F4F 61.0(10) . . . . ?
N1F S2F C2F F4F -55.0(10) . . . . ?
 
_refine_diff_density_max    0.702
_refine_diff_density_min   -0.657
_refine_diff_density_rms    0.075

_shelx_res_file
;
TITL JN_B2_0023_0m_a.res in P-1
    jnb223_sq.res
    created by SHELXL-2018/3 at 11:03:49 on 15-Jan-2021
CELL  1.54178  21.6772  28.3510  37.1245  102.949   95.153   99.154
ZERR     2.00   0.0012   0.0016   0.0021    0.002    0.003    0.003
LATT   1
SFAC  C    H    N    O    F    S    ZN
UNIT  640 540 68 64 96 32 8
MERG   2
ABIN
DFIX  1.646 0.03 S1A N1A
DFIX  1.828 0.03 S1A C1A
DFIX  1.429 0.03 S1A O1A
DFIX  1.429 0.03 S1A O2A
DFIX  1.321 0.03 C1A F1A
DFIX  1.321 0.03 C1A F2A
DFIX  1.321 0.03 C1A F3A
DFIX  1.646 0.03 N1A S2A
DFIX  1.429 0.03 S2A o4A
DFIX  1.429 0.03 S2A O3A
DFIX  1.828 0.03 S2A C2A
DFIX  1.321 0.03 C2A F4A
DFIX  1.321 0.03 C2A F5A
DFIX  1.321 0.03 C2A F6A
DANG   2.493 0.06 O2A     O1A
DANG   2.596 0.06  O2A     C1A
DANG   2.483 0.06  O2A     N1A
DANG   2.596 0.06  O1A     C1A
DANG   2.483  0.06 O1A     N1A
DANG   2.850 0.06  C1A   N1A
DANG   2.607 0.06  S1A   F1A
DANG   2.607 0.06  S1A   F2A
DANG   2.607 0.06  S1A   F3A
DANG   2.140 0.06  F1A   F2A
DANG   2.140 0.06  F1A   F3A
DANG   2.139 0.06  F2A   f3A
DANG   2.926 0.06  S1A   S2A
DANG   2.480 0.06  N1A     O3A
DANG   2.480 0.06  N1A     O4A
DANG   2.866 0.06  N1A     C2A
DANG   2.490 0.06  O3A    O4A
DANG   2.595 0.06  O3A    C2A
DANG   2.595 0.06  O4A    C2A
DANG   2.607 0.06  S2A   F4A
DANG   2.608 0.06  S2A   F5A
DANG   2.608 0.06  S2A   F6A
DANG   2.139 0.06  F4A  F5A
DANG   2.139 0.06  F4A  F6A
DANG   2.140 0.06  F5A  F6A
DFIX  1.646 0.03 S1B N1B
DFIX  1.828 0.03 S1B C1B
DFIX  1.429 0.03 S1B O1B
DFIX  1.429 0.03 S1B O2B
DFIX  1.321 0.03 C1B F1B
DFIX  1.321 0.03 C1B F2B
DFIX  1.321 0.03 C1B F3B
DFIX  1.646 0.03 N1B S2B
DFIX  1.429 0.03 S2B o4B
DFIX  1.429 0.03 S2B O3B
DFIX  1.828 0.03 S2B C2B
DFIX  1.321 0.03 C2B F4B
DFIX  1.321 0.03 C2B F5B
DFIX  1.321 0.03 C2B F6B
DANG   2.493 0.06 O2B     O1B
DANG   2.596 0.06  O2B     C1B
DANG   2.483 0.06  O2B     N1B
DANG   2.596 0.06  O1B     C1B
DANG   2.483  0.06 O1B     N1B
DANG   2.850 0.06  C1B   N1B
DANG   2.607 0.06  S1B   F1B
DANG   2.607 0.06  S1B   F2B
DANG   2.607 0.06  S1B   F3B
DANG   2.140 0.06  F1B   F2B
DANG   2.140 0.06  F1B   F3B
DANG   2.139 0.06  F2B   f3B
DANG   2.926 0.06  S1B   S2B
DANG   2.480 0.06  N1B     O3B
DANG   2.480 0.06  N1B     O4B
DANG   2.866 0.06  N1B     C2B
DANG   2.490 0.06  O3B    O4B
DANG   2.595 0.06  O3B    C2B
DANG   2.595 0.06  O4B    C2B
DANG   2.607 0.06  S2B   F4B
DANG   2.608 0.06  S2B   F5B
DANG   2.608 0.06  S2B   F6B
DANG   2.139 0.06  F4B  F5B
DANG   2.139 0.06  F4B  F6B
DANG   2.140 0.06  F5B  F6B
DFIX  1.646 0.03 S1C N1C
DFIX  1.828 0.03 S1C C1C
DFIX  1.429 0.03 S1C O1C
DFIX  1.429 0.03 S1C O2C
DFIX  1.321 0.03 C1C F1C
DFIX  1.321 0.03 C1C F2C
DFIX  1.321 0.03 C1C F3C
DFIX  1.646 0.03 N1C S2C
DFIX  1.429 0.03 S2C o4C
DFIX  1.429 0.03 S2C O3C
DFIX  1.828 0.03 S2C C2C
DFIX  1.321 0.03 C2C F4C
DFIX  1.321 0.03 C2C F5C
DFIX  1.321 0.03 C2C F6C
DANG   2.493 0.06 O2C     O1C
DANG   2.596 0.06  O2C     C1C
DANG   2.483 0.06  O2C     N1C
DANG   2.596 0.06  O1C     C1C
DANG   2.483  0.06 O1C     N1C
DANG   2.850 0.06  C1C   N1C
DANG   2.607 0.06  S1C   F1C
DANG   2.607 0.06  S1C   F2C
DANG   2.607 0.06  S1C   F3C
DANG   2.140 0.06  F1C   F2C
DANG   2.140 0.06  F1C   F3C
DANG   2.139 0.06  F2C   f3C
DANG   2.926 0.06  S1C   S2C
DANG   2.480 0.06  N1C     O3C
DANG   2.480 0.06  N1C     O4C
DANG   2.866 0.06  N1C     C2C
DANG   2.490 0.06  O3C    O4C
DANG   2.595 0.06  O3C    C2C
DANG   2.595 0.06  O4C    C2C
DANG   2.607 0.06  S2C   F4C
DANG   2.608 0.06  S2C   F5C
DANG   2.608 0.06  S2C   F6C
DANG   2.139 0.06  F4C  F5C
DANG   2.139 0.06  F4C  F6C
DANG   2.140 0.06  F5C  F6C
DFIX  1.646 0.03 S1D N1D
DFIX  1.828 0.03 S1D C1D
DFIX  1.429 0.03 S1D O1D
DFIX  1.429 0.03 S1D O2D
DFIX  1.321 0.03 C1D F1D
DFIX  1.321 0.03 C1D F2D
DFIX  1.321 0.03 C1D F3D
DFIX  1.646 0.03 N1D S2D
DFIX  1.429 0.03 S2D o4D
DFIX  1.429 0.03 S2D O3D
DFIX  1.828 0.03 S2D C2D
DFIX  1.321 0.03 C2D F4D
DFIX  1.321 0.03 C2D F5D
DFIX  1.321 0.03 C2D F6D
DANG   2.493 0.06 O2D     O1D
DANG   2.596 0.06  O2D     C1D
DANG   2.483 0.06  O2D     N1D
DANG   2.596 0.06  O1D     C1D
DANG   2.483  0.06 O1D     N1D
DANG   2.850 0.06  C1D   N1D
DANG   2.607 0.06  S1D   F1D
DANG   2.607 0.06  S1D   F2D
DANG   2.607 0.06  S1D   F3D
DANG   2.140 0.06  F1D   F2D
DANG   2.140 0.06  F1D   F3D
DANG   2.139 0.06  F2D   f3D
DANG   2.926 0.06  S1D   S2D
DANG   2.480 0.06  N1D     O3D
DANG   2.480 0.06  N1D     O4D
DANG   2.866 0.06  N1D     C2D
DANG   2.490 0.06  O3D    O4D
DANG   2.595 0.06  O3D    C2D
DANG   2.595 0.06  O4D    C2D
DANG   2.607 0.06  S2D   F4D
DANG   2.608 0.06  S2D   F5D
DANG   2.608 0.06  S2D   F6D
DANG   2.139 0.06  F4D  F5D
DANG   2.139 0.06  F4D  F6D
DANG   2.140 0.06  F5D  F6D
DFIX  1.646 0.03 S1E N1E
DFIX  1.828 0.03 S1E C1E
DFIX  1.429 0.03 S1E O1E
DFIX  1.429 0.03 S1E O2E
DFIX  1.321 0.03 C1E F1E
DFIX  1.321 0.03 C1E F2E
DFIX  1.321 0.03 C1E F3E
DFIX  1.646 0.03 N1E S2E
DFIX  1.429 0.03 S2E o4E
DFIX  1.429 0.03 S2E O3E
DFIX  1.828 0.03 S2E C2E
DFIX  1.321 0.03 C2E F4E
DFIX  1.321 0.03 C2E F5E
DFIX  1.321 0.03 C2E F6E
DANG   2.493 0.06 O2E     O1E
DANG   2.596 0.06  O2E     C1E
DANG   2.483 0.06  O2E     N1E
DANG   2.596 0.06  O1E     C1E
DANG   2.483  0.06 O1E     N1E
DANG   2.850 0.06  C1E   N1E
DANG   2.607 0.06  S1E   F1E
DANG   2.607 0.06  S1E   F2E
DANG   2.607 0.06  S1E   F3E
DANG   2.140 0.06  F1E   F2E
DANG   2.140 0.06  F1E   F3E
DANG   2.139 0.06  F2E   f3E
DANG   2.926 0.06  S1E   S2E
DANG   2.480 0.06  N1E     O3E
DANG   2.480 0.06  N1E     O4E
DANG   2.866 0.06  N1E     C2E
DANG   2.490 0.06  O3E    O4E
DANG   2.595 0.06  O3E    C2E
DANG   2.595 0.06  O4E    C2E
DANG   2.607 0.06  S2E   F4E
DANG   2.608 0.06  S2E   F5E
DANG   2.608 0.06  S2E   F6E
DANG   2.139 0.06  F4E  F5E
DANG   2.139 0.06  F4E  F6E
DANG   2.140 0.06  F5E  F6E
DFIX  1.646 0.03 S1F N1F
DFIX  1.828 0.03 S1F C1F
DFIX  1.429 0.03 S1F O1F
DFIX  1.429 0.03 S1F O2F
DFIX  1.321 0.03 C1F F1F
DFIX  1.321 0.03 C1F F2F
DFIX  1.321 0.03 C1F F3F
DFIX  1.646 0.03 N1F S2F
DFIX  1.429 0.03 S2F o4F
DFIX  1.429 0.03 S2F O3F
DFIX  1.828 0.03 S2F C2F
DFIX  1.321 0.03 C2F F4F
DFIX  1.321 0.03 C2F F5F
DFIX  1.321 0.03 C2F F6F
DANG   2.493 0.06 O2F     O1F
DANG   2.596 0.06  O2F     C1F
DANG   2.483 0.06  O2F     N1F
DANG   2.596 0.06  O1F     C1F
DANG   2.483  0.06 O1F     N1F
DANG   2.850 0.06  C1F   N1F
DANG   2.607 0.06  S1F   F1F
DANG   2.607 0.06  S1F   F2F
DANG   2.607 0.06  S1F   F3F
DANG   2.140 0.06  F1F   F2F
DANG   2.140 0.06  F1F   F3F
DANG   2.139 0.06  F2F   f3F
DANG   2.926 0.06  S1F   S2F
DANG   2.480 0.06  N1F     O3F
DANG   2.480 0.06  N1F     O4F
DANG   2.866 0.06  N1F     C2F
DANG   2.490 0.06  O3F    O4F
DANG   2.595 0.06  O3F    C2F
DANG   2.595 0.06  O4F    C2F
DANG   2.607 0.06  S2F   F4F
DANG   2.608 0.06  S2F   F5F
DANG   2.608 0.06  S2F   F6F
DANG   2.139 0.06  F4F  F5F
DANG   2.139 0.06  F4F  F6F
DANG   2.140 0.06  F5F  F6F
DFIX  1.646 0.03 S1G N1G
DFIX  1.828 0.03 S1G C1G
DFIX  1.429 0.03 S1G O1G
DFIX  1.429 0.03 S1G O2G
DFIX  1.321 0.03 C1G F1G
DFIX  1.321 0.03 C1G F2G
DFIX  1.321 0.03 C1G F3G
DFIX  1.646 0.03 N1G S2G
DFIX  1.429 0.03 S2G o4G
DFIX  1.429 0.03 S2G O3G
DFIX  1.828 0.03 S2G C2G
DFIX  1.321 0.03 C2G F4G
DFIX  1.321 0.03 C2G F5G
DFIX  1.321 0.03 C2G F6G
DANG   2.493 0.06 O2G     O1G
DANG   2.596 0.06  O2G     C1G
DANG   2.483 0.06  O2G     N1G
DANG   2.596 0.06  O1G     C1G
DANG   2.483  0.06 O1G     N1G
DANG   2.850 0.06  C1G   N1G
DANG   2.607 0.06  S1G   F1G
DANG   2.607 0.06  S1G   F2G
DANG   2.607 0.06  S1G   F3G
DANG   2.140 0.06  F1G   F2G
DANG   2.140 0.06  F1G   F3G
DANG   2.139 0.06  F2G   f3G
DANG   2.926 0.06  S1G   S2G
DANG   2.480 0.06  N1G     O3G
DANG   2.480 0.06  N1G     O4G
DANG   2.866 0.06  N1G     C2G
DANG   2.490 0.06  O3G    O4G
DANG   2.595 0.06  O3G    C2G
DANG   2.595 0.06  O4G    C2G
DANG   2.607 0.06  S2G   F4G
DANG   2.608 0.06  S2G   F5G
DANG   2.608 0.06  S2G   F6G
DANG   2.139 0.06  F4G  F5G
DANG   2.139 0.06  F4G  F6G
DANG   2.140 0.06  F5G  F6G
DFIX  1.646 0.03 S1D N1I
DFIX  1.429 0.03 S1D O1I
DFIX  1.429 0.03 S1D O2I
DFIX  1.646 0.03 N1I S2D
DFIX  1.429 0.03 S2D o4I
DFIX  1.429 0.03 S2D O3I
DFIX  1.321 0.03 C2D F4I
DFIX  1.321 0.03 C2D F6I
DANG   2.493 0.06 O2I     O1I
DANG   2.596 0.06  O2I     C1D
DANG   2.483 0.06  O2I     N1I
DANG   2.596 0.06  O1I     C1D
DANG   2.483  0.06 O1I     N1I
DANG   2.850 0.06  C1D   N1I
DANG   2.480 0.06  N1I     O3I
DANG   2.480 0.06  N1I     O4I
DANG   2.866 0.06  N1I     C2D
DANG   2.490 0.06  O3I    O4I
DANG   2.595 0.06  O3I    C2D
DANG   2.595 0.06  O4I    C2D
DANG   2.607 0.06  S2D   F4I
DANG   2.608 0.06  S2D   F6I
DANG   2.139 0.06  F4I  F5D
DANG   2.139 0.06  F4I  F6I
DANG   2.140 0.06  F5D  F6I
DFIX  1.646 0.03 S1H N1H
DFIX  1.828 0.03 S1H C1H
DFIX  1.429 0.03 S1H O1H
DFIX  1.429 0.03 S1H O2H
DFIX  1.321 0.03 C1H F1H
DFIX  1.321 0.03 C1H F2H
DFIX  1.321 0.03 C1H F3H
DFIX  1.646 0.03 N1H S2H
DFIX  1.429 0.03 S2H o4H
DFIX  1.429 0.03 S2H O3H
DFIX  1.828 0.03 S2H C2H
DFIX  1.321 0.03 C2H F4H
DFIX  1.321 0.03 C2H F5H
DFIX  1.321 0.03 C2H F6H
DANG   2.493 0.06 O2H     O1H
DANG   2.596 0.06  O2H     C1H
DANG   2.483 0.06  O2H     N1H
DANG   2.596 0.06  O1H     C1H
DANG   2.483  0.06 O1H     N1H
DANG   2.850 0.06  C1H   N1H
DANG   2.607 0.06  S1H   F1H
DANG   2.607 0.06  S1H   F2H
DANG   2.607 0.06  S1H   F3H
DANG   2.140 0.06  F1H   F2H
DANG   2.140 0.06  F1H   F3H
DANG   2.139 0.06  F2H   f3H
DANG   2.926 0.06  S1H   S2H
DANG   2.480 0.06  N1H     O3H
DANG   2.480 0.06  N1H     O4H
DANG   2.866 0.06  N1H     C2H
DANG   2.490 0.06  O3H    O4H
DANG   2.595 0.06  O3H    C2H
DANG   2.595 0.06  O4H    C2H
DANG   2.607 0.06  S2H   F4H
DANG   2.608 0.06  S2H   F5H
DANG   2.608 0.06  S2H   F6H
DANG   2.139 0.06  F4H  F5H
DANG   2.139 0.06  F4H  F6H
DANG   2.140 0.06  F5H  F6H
DFIX  1.646 0.03 S1J N1J
DFIX  1.828 0.03 S1J C1J
DFIX  1.429 0.03 S1J O1J
DFIX  1.429 0.03 S1J O2J
DFIX  1.321 0.02 C1J F1J
DFIX  1.321 0.02 C1J F2J
DFIX  1.321 0.02 C1J F3J
DFIX  1.646 0.03 N1J S2B
DANG   2.493 0.06 O2J     O1J
DANG   2.596 0.06  O2J     C1J
DANG   2.483 0.06  O2J     N1J
DANG   2.596 0.06  O1J     C1J
DANG   2.483  0.06 O1J     N1J
DANG   2.850 0.06  C1J   N1J
DANG   2.607 0.04  S1J   F1J
DANG   2.607 0.04  S1J   F2J
DANG   2.607 0.04  S1J   F3J
DANG   2.140 0.04  F1J   F2J
DANG   2.140 0.04  F1J   F3J
DANG   2.139 0.04  F2J   f3J
DANG   2.926 0.06  S1J   S2B
DANG   2.480 0.06  N1J     O3B
DANG   2.480 0.06  N1J     O4B
DANG   2.866 0.06  N1J     C2B
ISOR 0.02 n1s c1s c2s n2s c3s c4s
DFIX  1.39 c355 c456 c456 c457 c457 c352 c352 c453 c453 c454 c454 c355
DFIX  1.39 c243 c442 c442 c441 c441 c240 c240 c445 c445 c444 c444 c243
DFIX 2.408 c442 c240 c441 c445 c240 c444 c445 c243 c444 c442 c243 c441
FLAT c355 c352 c456 c457 c454 c453
FLAT c243 c442 c441 c240 c444 c445
ISOR 0.02 n10 c146 > c151
FLAT 0.01 n10 c146 > c151
SIMU $C $N $F $O $S
RIGU  $C $N $F $O $S
SIMU 0.01 s1c > F2G
SUMP 0.0000 0.001 -1 5 1.0 10 1.0 11
SUMP 0.0000 0.001 -1 3 1.0 12 1.0 13
SIMU 0.01 0.02 s1a > s2h
ISOR n1a > f6a
SIMU 0.01 0.02 s1b > F1J
acta
conf
size 0.21 0.12 0.08
OMIT    -2   1   3
OMIT     -6   3   0
OMIT      3   1   2
OMIT      2  -3   1
OMIT      2  -2   6
OMIT      5   1   0
OMIT     -5   1   2
OMIT      0  -7   3
OMIT     -3   1   3
OMIT      0   5   3
OMIT     -1   4   6
OMIT     -1   2   0
OMIT      0  -2   2
OMIT     -1   5   5
OMIT     -4   1   1
bump
FMAP   2
PLAN  10
ACTA
shel 99 1.15
BOND   $H
l.s. 24
TEMP   -93.16
WGHT    0.156000  137.107315
FVAR       0.14489   0.60898   0.80872   0.56883   0.90252   0.52286   0.68205
FVAR       0.28991   0.21783   0.25094   0.65148   0.59428   0.21379
ZN1   7   -0.062871   -0.099421    0.091516    11.00000    0.04732    0.05825 =
         0.05815    0.00086   -0.00195   -0.00492
ZN2   7    0.362926    0.591622    0.458395    11.00000    0.08800    0.05962 =
         0.04880   -0.00928    0.00526    0.01471
ZN3   7    0.893476    0.011474    0.317909    11.00000    0.07620    0.06743 =
         0.07939    0.01895   -0.00474    0.01461
ZN4   7    0.623090    0.395835   -0.096086    11.00000    0.12860    0.06098 =
         0.04674    0.01142   -0.00629   -0.02541
SAME n19 > c375
N1    3    0.437542    0.652438    0.491362    11.00000    0.10577    0.05870 =
         0.04650   -0.01002    0.00984    0.01358
N2    3    0.441929    0.555547    0.470316    11.00000    0.07306    0.05191 =
         0.04306   -0.01596    0.00434   -0.00202
N3    3   -0.072847   -0.030883    0.132630    11.00000    0.04590    0.06114 =
         0.05300   -0.00602   -0.00178    0.00540
N4    3   -0.154812   -0.087240    0.075700    11.00000    0.04046    0.06160 =
         0.05638    0.00043    0.00391    0.00031
N5    3    0.799792   -0.029534    0.292928    11.00000    0.07684    0.06761 =
         0.08392    0.01219    0.00408    0.02598
N6    3    0.911368   -0.059340    0.289525    11.00000    0.08165    0.07325 =
         0.08725    0.00927    0.00118    0.02448
C1    1    0.437288    0.700566    0.502374    11.00000    0.12139    0.06194 =
         0.07071   -0.01115    0.00917    0.02129
AFIX  43
H1    2    0.398796    0.711432    0.497578    11.00000   -1.20000
AFIX   0
C2    1    0.488672    0.735346    0.520101    11.00000    0.11989    0.06931 =
         0.06780   -0.00928    0.00885    0.01113
AFIX  43
H2    2    0.485491    0.769080    0.527682    11.00000   -1.20000
AFIX   0
C3    1    0.545483    0.720178    0.526734    11.00000    0.10536    0.04380 =
         0.08445   -0.00939    0.00410   -0.01271
AFIX  43
H3    2    0.582244    0.743571    0.538332    11.00000   -1.20000
AFIX   0
C4    1    0.547995    0.670665    0.516283    11.00000    0.10100    0.04467 =
         0.04900   -0.01177   -0.00049   -0.01054
AFIX  43
H4    2    0.586043    0.659090    0.520840    11.00000   -1.20000
AFIX   0
C5    1    0.493329    0.638656    0.499006    11.00000    0.09252    0.04579 =
         0.05382   -0.01350   -0.00186   -0.00703
C6    1    0.492692    0.585193    0.487157    11.00000    0.08241    0.05069 =
         0.03240   -0.01305   -0.00473   -0.00114
AFIX  43
H6    2    0.529905    0.572678    0.491996    11.00000   -1.20000
AFIX   0
C7    1    0.446143    0.504583    0.457195    11.00000    0.06800    0.05120 =
         0.04497   -0.01396    0.00419   -0.00353
C8    1    0.498335    0.490520    0.441487    11.00000    0.06070    0.05067 =
         0.04936   -0.00651   -0.00389   -0.00005
AFIX  43
H8    2    0.535267    0.514323    0.443004    11.00000   -1.20000
AFIX   0
C9    1    0.496336    0.442450    0.423900    11.00000    0.05443    0.05111 =
         0.04776   -0.01286   -0.01657   -0.00545
AFIX  43
H9    2    0.532424    0.433594    0.413329    11.00000   -1.20000
AFIX   0
C10   1    0.444177    0.406161    0.420807    11.00000    0.05344    0.04714 =
         0.04967   -0.01412   -0.01696   -0.00488
C11   1    0.393694    0.420184    0.438340    11.00000    0.06413    0.04644 =
         0.05246   -0.00067   -0.00126   -0.00083
AFIX  43
H11   2    0.357395    0.396214    0.437814    11.00000   -1.20000
AFIX   0
C12   1    0.395828    0.468030    0.456279    11.00000    0.07337    0.05014 =
         0.05465    0.00182   -0.00276    0.00350
AFIX  43
H12   2    0.361136    0.476416    0.468636    11.00000   -1.20000
AFIX   0
C13   1    0.439467    0.355354    0.398655    11.00000    0.06658    0.04571 =
         0.03800   -0.00509    0.00177   -0.00290
C14   1    0.382692    0.327688    0.377919    11.00000    0.07122    0.04042 =
         0.04326   -0.00343   -0.00106   -0.00113
AFIX  43
H14   2    0.345659    0.341661    0.377945    11.00000   -1.20000
AFIX   0
C15   1    0.380696    0.280258    0.357527    11.00000    0.06527    0.03906 =
         0.02803   -0.00707   -0.00616   -0.00155
C16   1    0.323568    0.247781    0.332659    11.00000    0.05414    0.04296 =
         0.03571   -0.00611   -0.00493   -0.00105
C17   1    0.350236    0.201284    0.317382    11.00000    0.04960    0.03742 =
         0.04011    0.00007   -0.00673   -0.00459
C18   1    0.319759    0.156610    0.293945    11.00000    0.04840    0.04461 =
         0.03529   -0.00002   -0.00474   -0.00853
C19   1    0.254156    0.138176    0.274367    11.00000    0.05154    0.03823 =
         0.04102   -0.00980   -0.00004   -0.00806
C20   1    0.201024    0.159969    0.270681    11.00000    0.05944    0.04371 =
         0.03531   -0.01503    0.00542    0.00399
AFIX  43
H20   2    0.202748    0.193120    0.283808    11.00000   -1.20000
AFIX   0
C21   1    0.147303    0.134776    0.248809    11.00000    0.05944    0.04702 =
         0.04959   -0.00166   -0.00288   -0.00072
AFIX  43
H21   2    0.113577    0.151586    0.245118    11.00000   -1.20000
AFIX   0
C22   1    0.140165    0.085660    0.231818    11.00000    0.05875    0.04832 =
         0.04256   -0.01389   -0.00739   -0.00183
C23   1    0.192419    0.062803    0.235815    11.00000    0.06540    0.04436 =
         0.05216   -0.00783   -0.01528   -0.00485
AFIX  43
H23   2    0.189275    0.028967    0.224001    11.00000   -1.20000
AFIX   0
C24   1    0.247653    0.088601    0.256462    11.00000    0.05584    0.04143 =
         0.04943   -0.00161   -0.00535    0.00407
C25   1    0.309909    0.070651    0.261609    11.00000    0.04657    0.04477 =
         0.05977    0.00021    0.00030   -0.00088
C26   1    0.352933    0.116258    0.285579    11.00000    0.05249    0.04313 =
         0.04543    0.00562    0.00259   -0.01007
C27   1    0.416200    0.122963    0.299277    11.00000    0.05468    0.04565 =
         0.03174   -0.00322    0.00928   -0.00385
C28   1    0.462969    0.089146    0.294835    11.00000    0.05625    0.04325 =
         0.04008   -0.00510    0.00301   -0.00119
C29   1    0.461387    0.040056    0.277329    11.00000    0.05980    0.04285 =
         0.04557   -0.01077    0.00047   -0.00514
AFIX  43
H29   2    0.422029    0.020311    0.265626    11.00000   -1.20000
AFIX   0
C30   1    0.513621    0.019036    0.276202    11.00000    0.07221    0.04210 =
         0.06703   -0.00380    0.00870    0.00527
AFIX  43
H30   2    0.510402   -0.014309    0.263076    11.00000   -1.20000
AFIX   0
C31   1    0.571864    0.046250    0.294240    11.00000    0.07008    0.05128 =
         0.07050    0.00769    0.00701    0.00548
C32   1    0.573983    0.095408    0.313394    11.00000    0.05136    0.04759 =
         0.08843   -0.00834   -0.00377   -0.00506
AFIX  43
H32   2    0.612989    0.114690    0.326125    11.00000   -1.20000
AFIX   0
C33   1    0.520360    0.116265    0.314068    11.00000    0.06091    0.04686 =
         0.05766   -0.00731   -0.00147    0.00102
C34   1    0.516867    0.167475    0.334463    11.00000    0.05025    0.04682 =
         0.05415   -0.01093   -0.00256   -0.00447
C35   1    0.447882    0.168923    0.323341    11.00000    0.05029    0.04658 =
         0.03656   -0.00338   -0.00488   -0.00314
C36   1    0.414458    0.207710    0.331832    11.00000    0.05086    0.03891 =
         0.03782    0.00050   -0.00280   -0.00449
C37   1    0.434389    0.258086    0.356283    11.00000    0.04961    0.04103 =
         0.02836   -0.00481   -0.00392   -0.00694
C38   1    0.489253    0.285569    0.378244    11.00000    0.06155    0.04671 =
         0.05043   -0.00853   -0.00824   -0.00639
AFIX  43
H38   2    0.525496    0.270801    0.379672    11.00000   -1.20000
AFIX   0
C39   1    0.492835    0.332536    0.397623    11.00000    0.07388    0.04576 =
         0.03442   -0.00608   -0.01185   -0.00256
AFIX  43
H39   2    0.532129    0.350614    0.410850    11.00000   -1.20000
AFIX   0
C40   1    0.080968    0.056601    0.209211    11.00000    0.05856    0.04297 =
         0.04231   -0.00430   -0.00675   -0.00078
C41   1    0.045125    0.077588    0.186612    11.00000    0.06100    0.05678 =
         0.05115    0.00726   -0.00406    0.00087
AFIX  43
H41   2    0.056739    0.111574    0.187335    11.00000   -1.20000
AFIX   0
C42   1   -0.007880    0.049464    0.162766    11.00000    0.05562    0.05190 =
         0.05592    0.00234   -0.00614    0.01019
AFIX  43
H42   2   -0.031954    0.064503    0.147473    11.00000   -1.20000
AFIX   0
C43   1   -0.025611    0.000050    0.161207    11.00000    0.05797    0.05111 =
         0.05041   -0.00223   -0.00326    0.00758
C44   1    0.009182   -0.020816    0.184349    11.00000    0.06601    0.04492 =
         0.05793    0.00212   -0.01200   -0.00758
AFIX  43
H44   2   -0.002162   -0.054875    0.183449    11.00000   -1.20000
AFIX   0
C45   1    0.060043    0.007381    0.208634    11.00000    0.06086    0.05279 =
         0.05332    0.00466   -0.01532    0.00024
AFIX  43
H45   2    0.081545   -0.007111    0.225512    11.00000   -1.20000
AFIX   0
C46   1   -0.124120   -0.016207    0.126389    11.00000    0.04989    0.07891 =
         0.04823    0.00445    0.00184    0.01008
AFIX  43
H46   2   -0.131532    0.013801    0.141232    11.00000   -1.20000
AFIX   0
C47   1   -0.172014   -0.046297    0.095829    11.00000    0.04809    0.07718 =
         0.05107    0.00714   -0.00141    0.02014
C48   1   -0.230525   -0.035187    0.089520    11.00000    0.04941    0.08511 =
         0.07256    0.00756   -0.00644    0.01840
AFIX  43
H48   2   -0.240982   -0.006345    0.104340    11.00000   -1.20000
AFIX   0
C49   1   -0.273966   -0.065983    0.061650    11.00000    0.04725    0.10331 =
         0.07125    0.01544   -0.00607    0.00858
AFIX  43
H49   2   -0.314180   -0.058010    0.056276    11.00000   -1.20000
AFIX   0
C50   1   -0.258792   -0.108283    0.041681    11.00000    0.05717    0.09431 =
         0.07220    0.01128   -0.00967    0.00496
AFIX  43
H50   2   -0.289101   -0.130850    0.023139    11.00000   -1.20000
AFIX   0
C51   1   -0.198852   -0.117955    0.048715    11.00000    0.04952    0.08945 =
         0.05821    0.01226   -0.00432   -0.01122
AFIX  43
H51   2   -0.188188   -0.146943    0.034238    11.00000   -1.20000
AFIX   0
C52   1    0.628959    0.024261    0.292947    11.00000    0.06220    0.04906 =
         0.10493   -0.00963   -0.00268    0.00068
C53   1    0.685175    0.052781    0.285844    11.00000    0.07116    0.06547 =
         0.10521    0.00821   -0.00086    0.01434
AFIX  43
H53   2    0.684837    0.084513    0.281493    11.00000   -1.20000
AFIX   0
C54   1    0.740151    0.033566    0.285385    11.00000    0.07961    0.07725 =
         0.10100    0.01343    0.01102    0.02997
AFIX  43
H54   2    0.777598    0.052152    0.280506    11.00000   -1.20000
AFIX   0
C55   1    0.740827   -0.012922    0.292048    11.00000    0.07695    0.06719 =
         0.09805    0.01161    0.00065    0.02782
C56   1    0.686907   -0.040132    0.297796    11.00000    0.09301    0.09476 =
         0.18334    0.03359    0.02579    0.03513
AFIX  43
H56   2    0.687214   -0.071954    0.301973    11.00000   -1.20000
AFIX   0
C57   1    0.630719   -0.021571    0.297609    11.00000    0.07230    0.06548 =
         0.17243    0.00897    0.01257    0.01367
AFIX  43
H57   2    0.593057   -0.041562    0.300821    11.00000   -1.20000
AFIX   0
C58   1    0.800347   -0.074474    0.278832    11.00000    0.08025    0.06698 =
         0.08170    0.00407   -0.00939    0.02011
AFIX  43
H58   2    0.761425   -0.096789    0.270634    11.00000   -1.20000
AFIX   0
C59   1    0.858730   -0.092800    0.274863    11.00000    0.09177    0.05930 =
         0.08482    0.00611    0.00230    0.02469
C60   1    0.859543   -0.140431    0.256899    11.00000    0.09642    0.06798 =
         0.11975    0.00060   -0.00164    0.03661
AFIX  43
H60   2    0.821713   -0.163454    0.246922    11.00000   -1.20000
AFIX   0
C61   1    0.919207   -0.153673    0.253915    11.00000    0.10766    0.08654 =
         0.15930   -0.00529   -0.01805    0.05386
AFIX  43
H61   2    0.922247   -0.186624    0.242582    11.00000   -1.20000
AFIX   0
C62   1    0.971691   -0.119738    0.267079    11.00000    0.09902    0.09920 =
         0.18097   -0.00831   -0.01598    0.04974
AFIX  43
H62   2    1.011946   -0.128160    0.264098    11.00000   -1.20000
AFIX   0
C63   1    0.966907   -0.073551    0.284588    11.00000    0.08945    0.08850 =
         0.13687    0.01680    0.02071    0.03242
AFIX  43
H63   2    1.004529   -0.050004    0.293847    11.00000   -1.20000
AFIX   0
C64   1    0.271216    0.237735    0.356867    11.00000    0.06025    0.05406 =
         0.05021   -0.00521    0.00500   -0.00135
AFIX  23
H64A  2    0.260094    0.269612    0.368795    11.00000   -1.20000
H64B  2    0.233378    0.217673    0.340255    11.00000   -1.20000
AFIX   0
C65   1    0.286530    0.211817    0.386961    11.00000    0.09990    0.08209 =
         0.06162    0.01549    0.02213    0.00537
AFIX 137
H65A  2    0.289121    0.177630    0.375501    11.00000   -1.50000
H65B  2    0.253387    0.212314    0.403267    11.00000   -1.50000
H65C  2    0.327029    0.228677    0.401657    11.00000   -1.50000
AFIX   0
C66   1    0.303719    0.274615    0.302684    11.00000    0.06205    0.04773 =
         0.05786    0.00777   -0.01036   -0.00421
AFIX  23
H66A  2    0.263906    0.255151    0.287829    11.00000   -1.20000
H66B  2    0.294783    0.306897    0.315536    11.00000   -1.20000
AFIX   0
C67   1    0.350635    0.283254    0.276321    11.00000    0.09310    0.10965 =
         0.09392    0.05005    0.01574    0.01281
AFIX 137
H67A  2    0.364055    0.252255    0.265625    11.00000   -1.50000
H67B  2    0.387336    0.307609    0.289871    11.00000   -1.50000
H67C  2    0.331104    0.295531    0.256279    11.00000   -1.50000
AFIX   0
C68   1    0.298084    0.029345    0.283641    11.00000    0.06256    0.04554 =
         0.08261    0.01140    0.00360    0.00286
AFIX  23
H68A  2    0.265251    0.002144    0.268350    11.00000   -1.20000
H68B  2    0.337330    0.016071    0.286485    11.00000   -1.20000
AFIX   0
C69   1    0.278062    0.044899    0.321620    11.00000    0.11667    0.08300 =
         0.07360    0.02859    0.01865    0.01673
AFIX 137
H69A  2    0.237826    0.056245    0.319202    11.00000   -1.50000
H69B  2    0.310172    0.071720    0.337240    11.00000   -1.50000
H69C  2    0.273146    0.016866    0.333160    11.00000   -1.50000
AFIX   0
C70   1    0.328576    0.050413    0.222348    11.00000    0.05138    0.05375 =
         0.06025   -0.00539   -0.00632    0.01165
AFIX  23
H70A  2    0.367738    0.037077    0.225356    11.00000   -1.20000
H70B  2    0.294954    0.022890    0.208316    11.00000   -1.20000
AFIX   0
C71   1    0.338731    0.088154    0.200110    11.00000    0.14185    0.08761 =
         0.07101    0.01982    0.03338    0.03164
AFIX 137
H71A  2    0.346925    0.072493    0.175105    11.00000   -1.50000
H71B  2    0.374923    0.113844    0.212478    11.00000   -1.50000
H71C  2    0.301011    0.102901    0.198148    11.00000   -1.50000
AFIX   0
C72   1    0.531902    0.170543    0.376870    11.00000    0.07084    0.05439 =
         0.05355   -0.01315   -0.01822    0.00853
AFIX  23
H72A  2    0.573259    0.160808    0.381352    11.00000   -1.20000
H72B  2    0.535615    0.205193    0.390869    11.00000   -1.20000
AFIX   0
C73   1    0.483249    0.138566    0.392056    11.00000    0.12776    0.08728 =
         0.07195    0.02034   -0.00239    0.00254
AFIX 137
H73A  2    0.441510    0.146123    0.386100    11.00000   -1.50000
H73B  2    0.493575    0.145023    0.419165    11.00000   -1.50000
H73C  2    0.483111    0.103813    0.380751    11.00000   -1.50000
AFIX   0
C74   1    0.565171    0.204150    0.321285    11.00000    0.05918    0.05068 =
         0.08158   -0.01158    0.01617   -0.01132
AFIX  23
H74A  2    0.564609    0.237801    0.336000    11.00000   -1.20000
H74B  2    0.607713    0.197035    0.327058    11.00000   -1.20000
AFIX   0
C75   1    0.555163    0.203724    0.281079    11.00000    0.14915    0.11159 =
         0.08574    0.01611    0.02571   -0.02460
AFIX 137
H75A  2    0.553289    0.170245    0.266042    11.00000   -1.50000
H75B  2    0.590122    0.226006    0.275193    11.00000   -1.50000
H75C  2    0.515476    0.214639    0.275486    11.00000   -1.50000
AFIX   0
SAME N1 > C75
N7    3   -0.097258   -0.148365    0.125107    11.00000    0.06458    0.09070 =
         0.07039    0.01729   -0.00126   -0.01535
N8    3    0.023758   -0.113245    0.117839    11.00000    0.04556    0.06912 =
         0.06882    0.01170    0.00675   -0.01623
N9    3    0.537556    0.344488   -0.099336    11.00000    0.12588    0.05238 =
         0.05964    0.01898   -0.02701   -0.02104
N10   3    0.558987    0.414326   -0.137993    11.00000    0.14514    0.07063 =
         0.05471    0.03670   -0.02813   -0.02925
N11   3    0.922062    0.046505    0.273859    11.00000    0.06819    0.07976 =
         0.05117    0.00597   -0.00573    0.00661
N12   3    0.992522    0.042200    0.335615    11.00000    0.08676    0.10558 =
         0.07284    0.03447   -0.01215    0.01988
C101  1   -0.156613   -0.167395    0.128465    11.00000    0.06590    0.09493 =
         0.08726    0.02650   -0.00032   -0.01515
AFIX  43
H101  2   -0.190160   -0.153740    0.119159    11.00000   -1.20000
AFIX   0
C102  1   -0.170424   -0.205810    0.144847    11.00000    0.09874    0.12890 =
         0.12564    0.06002    0.00790   -0.02519
AFIX  43
H102  2   -0.212982   -0.217952    0.147111    11.00000   -1.20000
AFIX   0
C103  1   -0.122796   -0.227067    0.158128    11.00000    0.11056    0.12082 =
         0.15303    0.08751    0.00663   -0.03333
AFIX  43
H103  2   -0.132418   -0.254322    0.168895    11.00000   -1.20000
AFIX   0
C104  1   -0.061036   -0.208128    0.155523    11.00000    0.09168    0.10316 =
         0.12910    0.06842    0.00430   -0.02671
AFIX  43
H104  2   -0.026890   -0.221133    0.164879    11.00000   -1.20000
AFIX   0
C105  1   -0.051415   -0.169151    0.138548    11.00000    0.06920    0.06920 =
         0.07273    0.02588    0.01244   -0.01356
C106  1    0.013779   -0.147888    0.134921    11.00000    0.06457    0.08111 =
         0.05893    0.01817    0.00199   -0.01729
AFIX  43
H106  2    0.048221   -0.159775    0.145178    11.00000   -1.20000
AFIX   0
C107  1    0.087546   -0.093076    0.115857    11.00000    0.04268    0.05961 =
         0.07419    0.02065    0.00492   -0.00726
C108  1    0.104020   -0.042519    0.118580    11.00000    0.04700    0.05492 =
         0.08361    0.01698   -0.00986   -0.00438
AFIX  43
H108  2    0.072315   -0.022820    0.120579    11.00000   -1.20000
AFIX   0
C109  1    0.165302   -0.020979    0.118407    11.00000    0.04736    0.04851 =
         0.08331    0.00908   -0.00913   -0.01254
AFIX  43
H109  2    0.176385    0.013764    0.122440    11.00000   -1.20000
AFIX   0
C110  1    0.211402   -0.050110    0.112303    11.00000    0.05262    0.05996 =
         0.06269    0.01306   -0.00455   -0.00444
C111  1    0.194184   -0.100045    0.108682    11.00000    0.04835    0.06175 =
         0.12878    0.02394    0.01735   -0.00249
AFIX  43
H111  2    0.225143   -0.120288    0.104961    11.00000   -1.20000
AFIX   0
C112  1    0.133603   -0.121080    0.110324    11.00000    0.06740    0.04819 =
         0.12189    0.01612    0.03144   -0.00359
AFIX  43
H112  2    0.123164   -0.155644    0.107594    11.00000   -1.20000
AFIX   0
C113  1    0.276489   -0.025783    0.110662    11.00000    0.05586    0.04424 =
         0.05705    0.00192   -0.00044   -0.00935
C114  1    0.288820    0.007297    0.088350    11.00000    0.05000    0.05453 =
         0.06461    0.01377   -0.00799   -0.00169
AFIX  43
H114  2    0.254888    0.014813    0.073950    11.00000   -1.20000
AFIX   0
C115  1    0.349632    0.029115    0.087014    11.00000    0.04613    0.05039 =
         0.05050    0.00899   -0.00804   -0.00770
C116  1    0.368822    0.062723    0.062291    11.00000    0.04320    0.04377 =
         0.06077    0.01207   -0.01083   -0.00316
C117  1    0.440840    0.075427    0.073824    11.00000    0.04506    0.03399 =
         0.03219   -0.00016   -0.00486   -0.00669
C118  1    0.484513    0.109259    0.062910    11.00000    0.04644    0.02372 =
         0.04373    0.00014   -0.00013    0.00153
C119  1    0.479800    0.140353    0.035498    11.00000    0.05314    0.02668 =
         0.03908   -0.00249   -0.00201    0.00172
C120  1    0.430926    0.143617    0.009081    11.00000    0.05240    0.04332 =
         0.05417    0.01256   -0.01212   -0.01123
AFIX  43
H120  2    0.390887    0.122982    0.006424    11.00000   -1.20000
AFIX   0
C121  1    0.440529    0.175773   -0.012441    11.00000    0.06315    0.04517 =
         0.05243    0.01655   -0.01026   -0.00412
AFIX  43
H121  2    0.407408    0.176260   -0.030862    11.00000   -1.20000
AFIX   0
C122  1    0.496416    0.207853   -0.008724    11.00000    0.05069    0.03889 =
         0.04430    0.00612   -0.00146   -0.00227
C123  1    0.545431    0.205864    0.017815    11.00000    0.05321    0.02753 =
         0.05180    0.00520   -0.00485    0.00162
AFIX  43
H123  2    0.584141    0.228489    0.021599    11.00000   -1.20000
AFIX   0
C124  1    0.537444    0.170860    0.038567    11.00000    0.04946    0.02425 =
         0.04432   -0.00019   -0.00729   -0.00047
C125  1    0.588106    0.158827    0.064746    11.00000    0.04675    0.03643 =
         0.05465    0.01086   -0.00009    0.01013
C126  1    0.549390    0.118622    0.079055    11.00000    0.04633    0.03000 =
         0.04656    0.00081   -0.00243    0.00524
C127  1    0.567733    0.091631    0.103881    11.00000    0.04556    0.02724 =
         0.04517    0.00221    0.00238    0.00032
C128  1    0.630561    0.090426    0.123180    11.00000    0.04685    0.03680 =
         0.04849    0.00378    0.00568    0.00444
C129  1    0.691916    0.115282    0.123677    11.00000    0.05379    0.02879 =
         0.05660    0.01250    0.00648    0.00818
AFIX  43
H129  2    0.699110    0.138589    0.108984    11.00000   -1.20000
AFIX   0
C130  1    0.741632    0.106572    0.144951    11.00000    0.04529    0.05547 =
         0.05248    0.01528    0.00067    0.00509
AFIX  43
H130  2    0.782743    0.124135    0.144840    11.00000   -1.20000
AFIX   0
C131  1    0.733520    0.072447    0.166888    11.00000    0.05353    0.05167 =
         0.03046    0.00274   -0.00438    0.00279
C132  1    0.672086    0.046618    0.165504    11.00000    0.05215    0.05396 =
         0.05861    0.01766    0.00099    0.00033
AFIX  43
H132  2    0.665202    0.022469    0.179514    11.00000   -1.20000
AFIX   0
C133  1    0.621223    0.055454    0.144219    11.00000    0.04800    0.02834 =
         0.04590   -0.00214   -0.00097   -0.00356
C134  1    0.553688    0.031297    0.141123    11.00000    0.04820    0.04641 =
         0.04527    0.00671   -0.00675   -0.00933
C135  1    0.522575    0.057052    0.114624    11.00000    0.04984    0.02618 =
         0.03794   -0.00200    0.00163   -0.00266
C136  1    0.458501    0.050341    0.100612    11.00000    0.04821    0.03688 =
         0.03554    0.00235   -0.00187   -0.00253
C137  1    0.402031    0.018798    0.107453    11.00000    0.04680    0.03088 =
         0.05255    0.00021   -0.00435   -0.00422
C138  1    0.388952   -0.015566    0.128305    11.00000    0.05219    0.03211 =
         0.06940    0.00697    0.00085    0.00228
AFIX  43
H138  2    0.422795   -0.024393    0.141856    11.00000   -1.20000
AFIX   0
C139  1    0.327962   -0.037252    0.129847    11.00000    0.05666    0.05415 =
         0.05354    0.00925    0.00179   -0.01078
AFIX  43
H139  2    0.320882   -0.060702    0.144431    11.00000   -1.20000
AFIX   0
C140  1    0.506140    0.243429   -0.032354    11.00000    0.05715    0.03389 =
         0.04523    0.00727   -0.01226    0.00007
C141  1    0.484464    0.229067   -0.070278    11.00000    0.07761    0.04061 =
         0.04714    0.00621   -0.01620   -0.00916
AFIX  43
H141  2    0.462812    0.196240   -0.080632    11.00000   -1.20000
AFIX   0
C142  1    0.493310    0.260952   -0.093559    11.00000    0.11923    0.04864 =
         0.04338    0.00747   -0.01257   -0.00129
AFIX  43
H142  2    0.477920    0.250376   -0.119388    11.00000   -1.20000
AFIX   0
C143  1    0.525145    0.308537   -0.078112    11.00000    0.10064    0.04770 =
         0.05917    0.01780    0.00075   -0.00288
C144  1    0.547086    0.323537   -0.040394    11.00000    0.09077    0.03232 =
         0.06069    0.01085   -0.01063   -0.01844
AFIX  43
H144  2    0.568224    0.356494   -0.029985    11.00000   -1.20000
AFIX   0
C145  1    0.538590    0.291170   -0.017785    11.00000    0.07214    0.03908 =
         0.04967    0.00950   -0.01363   -0.01147
AFIX  43
H145  2    0.555049    0.301635    0.007892    11.00000   -1.20000
AFIX   0
C146  1    0.496116    0.344557   -0.125788    11.00000    0.13998    0.07460 =
         0.07955    0.04157   -0.03369   -0.02560
AFIX  43
H146  2    0.458858    0.320121   -0.131580    11.00000   -1.20000
AFIX   0
C147  1    0.505009    0.381698   -0.147397    11.00000    0.14316    0.07666 =
         0.09259    0.05005   -0.05314   -0.03685
C148  1    0.461402    0.383587   -0.175712    11.00000    0.16880    0.11237 =
         0.13408    0.07228   -0.06816   -0.03438
AFIX  43
H148  2    0.423269    0.360080   -0.182221    11.00000   -1.20000
AFIX   0
C149  1    0.473172    0.419904   -0.194786    11.00000    0.19922    0.14820 =
         0.15448    0.09775   -0.07818   -0.04539
AFIX  43
H149  2    0.443349    0.421924   -0.214502    11.00000   -1.20000
AFIX   0
C150  1    0.528235    0.452655   -0.184781    11.00000    0.20792    0.11943 =
         0.13603    0.09363   -0.07048   -0.04314
AFIX  43
H150  2    0.537314    0.477949   -0.197563    11.00000   -1.20000
AFIX   0
C151  1    0.570913    0.449344   -0.156208    11.00000    0.17175    0.08759 =
         0.08850    0.05989   -0.04445   -0.03592
AFIX  43
H151  2    0.609427    0.472396   -0.149404    11.00000   -1.20000
AFIX   0
C152  1    0.787074    0.063605    0.190098    11.00000    0.05332    0.05164 =
         0.02747    0.00118   -0.00260    0.00543
C153  1    0.834411    0.103780    0.209946    11.00000    0.05427    0.05880 =
         0.05588    0.00914   -0.01027   -0.00887
AFIX  43
H153  2    0.834251    0.135309    0.205165    11.00000   -1.20000
AFIX   0
C154  1    0.881152    0.098439    0.236243    11.00000    0.04788    0.06217 =
         0.05533    0.00525   -0.00604   -0.00149
AFIX  43
H154  2    0.912165    0.125985    0.249350    11.00000   -1.20000
AFIX   0
C155  1    0.881797    0.052242    0.243046    11.00000    0.05665    0.06034 =
         0.05087    0.00133    0.00212    0.01096
C156  1    0.837656    0.012560    0.222962    11.00000    0.06403    0.06429 =
         0.05811    0.00582   -0.01111    0.01577
AFIX  43
H156  2    0.839072   -0.019155    0.227086    11.00000   -1.20000
AFIX   0
C157  1    0.790789    0.017959    0.196625    11.00000    0.05948    0.05859 =
         0.05915    0.02203   -0.00381    0.00394
AFIX  43
H157  2    0.761057   -0.010120    0.183010    11.00000   -1.20000
AFIX   0
C158  1    0.979034    0.070089    0.280438    11.00000    0.07567    0.08050 =
         0.05230    0.00890   -0.00068    0.00315
AFIX  43
H158  2    0.994829    0.088820    0.263895    11.00000   -1.20000
AFIX   0
C159  1    1.019185    0.068097    0.313115    11.00000    0.07228    0.10896 =
         0.05991    0.01742   -0.00142    0.00965
C160  1    1.080897    0.092644    0.321238    11.00000    0.06857    0.15820 =
         0.07183    0.02456   -0.00096    0.01078
AFIX  43
H160  2    1.099080    0.111219    0.305223    11.00000   -1.20000
AFIX   0
C161  1    1.115893    0.089285    0.353884    11.00000    0.06619    0.17721 =
         0.08483    0.04093   -0.00019    0.00391
AFIX  43
H161  2    1.158600    0.105622    0.360207    11.00000   -1.20000
AFIX   0
C162  1    1.088992    0.062780    0.376497    11.00000    0.07230    0.18328 =
         0.08973    0.05555   -0.00295    0.01112
AFIX  43
H162  2    1.112340    0.060096    0.398628    11.00000   -1.20000
AFIX   0
C163  1    1.027291    0.040029    0.366526    11.00000    0.08934    0.11782 =
         0.08692    0.04912   -0.01534    0.00640
AFIX  43
H163  2    1.008208    0.021730    0.382444    11.00000   -1.20000
AFIX   0
C164  1    0.351478    0.031789    0.021525    11.00000    0.07058    0.05739 =
         0.05627    0.00875   -0.01707   -0.02179
AFIX  23
H16A  2    0.305552    0.018861    0.017265    11.00000   -1.20000
H16B  2    0.360212    0.054033    0.004758    11.00000   -1.20000
AFIX   0
C165  1    0.384501   -0.010393    0.010433    11.00000    0.11963    0.08478 =
         0.08354   -0.01692   -0.00941    0.01177
AFIX 137
H16C  2    0.372433   -0.025666   -0.016219    11.00000   -1.50000
H16D  2    0.372638   -0.034727    0.024814    11.00000   -1.50000
H16E  2    0.430167    0.001451    0.015404    11.00000   -1.50000
AFIX   0
C166  1    0.335133    0.107260    0.070468    11.00000    0.06110    0.05211 =
         0.08259    0.02952    0.01181    0.00806
AFIX  23
H16F  2    0.345522    0.127785    0.052723    11.00000   -1.20000
H16G  2    0.289037    0.095065    0.065986    11.00000   -1.20000
AFIX   0
C167  1    0.352162    0.138901    0.109373    11.00000    0.11750    0.06901 =
         0.08582    0.01722    0.02188    0.04569
AFIX 137
H16H  2    0.398101    0.148522    0.115000    11.00000   -1.50000
H16I  2    0.336206    0.120412    0.127018    11.00000   -1.50000
H16J  2    0.333315    0.168463    0.111546    11.00000   -1.50000
AFIX   0
C168  1    0.636374    0.136758    0.039955    11.00000    0.05142    0.05619 =
         0.06068    0.02064    0.00888    0.01518
AFIX  23
H16K  2    0.657286    0.115770    0.053243    11.00000   -1.20000
H16L  2    0.612204    0.114927    0.016678    11.00000   -1.20000
AFIX   0
C169  1    0.687132    0.172074    0.029288    11.00000    0.08046    0.09654 =
         0.12560    0.06954    0.03056    0.02566
AFIX 137
H16M  2    0.713058    0.153460    0.013305    11.00000   -1.50000
H16N  2    0.713675    0.192633    0.051852    11.00000   -1.50000
H16O  2    0.667637    0.193073    0.015778    11.00000   -1.50000
AFIX   0
C170  1    0.616222    0.204750    0.096312    11.00000    0.04734    0.03825 =
         0.05860    0.01221   -0.02058    0.00542
AFIX  23
H17A  2    0.649888    0.196499    0.112341    11.00000   -1.20000
H17B  2    0.635979    0.231046    0.085141    11.00000   -1.20000
AFIX   0
C171  1    0.569936    0.224211    0.120053    11.00000    0.07236    0.05597 =
         0.07406   -0.01906   -0.01297    0.00341
AFIX 137
H17C  2    0.536656    0.233015    0.104567    11.00000   -1.50000
H17D  2    0.591301    0.253488    0.139132    11.00000   -1.50000
H17E  2    0.551305    0.198974    0.132129    11.00000   -1.50000
AFIX   0
C172  1    0.548134   -0.024655    0.123654    11.00000    0.03591    0.04023 =
         0.07171    0.01144   -0.00587   -0.00647
AFIX  23
H17F  2    0.576422   -0.037963    0.139661    11.00000   -1.20000
H17G  2    0.504462   -0.041242    0.123957    11.00000   -1.20000
AFIX   0
C173  1    0.563771   -0.037839    0.084544    11.00000    0.09619    0.05732 =
         0.08117    0.00423    0.02150    0.01610
AFIX 137
H17H  2    0.562739   -0.073387    0.076869    11.00000   -1.50000
H17I  2    0.605972   -0.020132    0.083439    11.00000   -1.50000
H17J  2    0.532823   -0.028613    0.067763    11.00000   -1.50000
AFIX   0
C174  1    0.533363    0.041411    0.180182    11.00000    0.05470    0.04680 =
         0.05034    0.01555    0.00062   -0.00628
AFIX  23
H17K  2    0.489092    0.024618    0.178289    11.00000   -1.20000
H17L  2    0.559483    0.026321    0.196036    11.00000   -1.20000
AFIX   0
C175  1    0.538053    0.094025    0.199266    11.00000    0.11667    0.05316 =
         0.07038   -0.00799    0.01959   -0.01659
AFIX 137
H17M  2    0.582321    0.110493    0.203787    11.00000   -1.50000
H17N  2    0.521171    0.096406    0.223096    11.00000   -1.50000
H17O  2    0.513763    0.109919    0.183517    11.00000   -1.50000
AFIX   0
SAME n7 > c175
N13   3   -0.068746   -0.164705    0.044443    11.00000    0.05798    0.04507 =
         0.06505   -0.00300   -0.00120   -0.00876
N14   3   -0.015931   -0.068747    0.047627    11.00000    0.04182    0.04021 =
         0.05787   -0.00682   -0.00196   -0.00388
N15   3    0.286033    0.527298    0.433167    11.00000    0.10773    0.07568 =
         0.04258   -0.00691   -0.00353    0.01870
N16   3    0.315177    0.580829    0.504539    11.00000    0.08652    0.08149 =
         0.04413    0.00089   -0.00271    0.01210
N17   3    0.600659    0.453715   -0.049179    11.00000    0.08494    0.05055 =
         0.05764    0.03064   -0.00077   -0.01227
N18   3    0.693276    0.458224   -0.093301    11.00000    0.11875    0.06375 =
         0.06012    0.00658    0.00459   -0.02520
C201  1   -0.092557   -0.211726    0.042400    11.00000    0.06996    0.04761 =
         0.06859    0.00059   -0.01067   -0.01704
AFIX  43
H201  2   -0.113576   -0.219341    0.062330    11.00000   -1.20000
AFIX   0
C202  1   -0.088271   -0.249491    0.013121    11.00000    0.12437    0.04750 =
         0.07434   -0.00842   -0.00412   -0.02136
AFIX  43
H202  2   -0.105711   -0.282524    0.012850    11.00000   -1.20000
AFIX   0
C203  1   -0.057939   -0.238714   -0.016259    11.00000    0.09578    0.05729 =
         0.07068   -0.02119   -0.01085   -0.02387
AFIX  43
H203  2   -0.053501   -0.264247   -0.036795    11.00000   -1.20000
AFIX   0
C204  1   -0.034388   -0.190085   -0.014955    11.00000    0.06070    0.06006 =
         0.05862   -0.01545   -0.01390   -0.01919
AFIX  43
H204  2   -0.014478   -0.181455   -0.034950    11.00000   -1.20000
AFIX   0
C205  1   -0.040195   -0.154365    0.015714    11.00000    0.04742    0.04862 =
         0.05397   -0.01041   -0.01210   -0.01611
C206  1   -0.013320   -0.102459    0.019018    11.00000    0.04731    0.04909 =
         0.05528   -0.00600   -0.00059   -0.00655
AFIX  43
H206  2    0.006724   -0.093732   -0.000903    11.00000   -1.20000
AFIX   0
C207  1    0.017100   -0.020306    0.049069    11.00000    0.03778    0.03621 =
         0.06899    0.00390    0.00476    0.00078
C208  1   -0.004888    0.020598    0.068051    11.00000    0.04021    0.04165 =
         0.05736    0.00731    0.00134    0.00563
AFIX  43
H208  2   -0.044635    0.016442    0.076975    11.00000   -1.20000
AFIX   0
C209  1    0.030451    0.066661    0.073890    11.00000    0.05886    0.02893 =
         0.05709    0.00187    0.00619    0.00432
AFIX  43
H209  2    0.013722    0.094141    0.085988    11.00000   -1.20000
AFIX   0
C210  1    0.090441    0.074917    0.062711    11.00000    0.05233    0.03420 =
         0.04814    0.00926    0.00063    0.00178
C211  1    0.111436    0.033734    0.043283    11.00000    0.04726    0.04118 =
         0.05635   -0.00213    0.00548   -0.00422
AFIX  43
H211  2    0.150559    0.037921    0.033655    11.00000   -1.20000
AFIX   0
C212  1    0.076580   -0.012879    0.037778    11.00000    0.04869    0.04441 =
         0.05781   -0.00079    0.01030    0.00066
AFIX  43
H212  2    0.093452   -0.040479    0.026054    11.00000   -1.20000
AFIX   0
C213  1    0.130332    0.124616    0.072706    11.00000    0.03873    0.03614 =
         0.05940    0.00651    0.00649    0.00311
C214  1    0.130897    0.156769    0.107409    11.00000    0.05334    0.03877 =
         0.05378    0.00866    0.00938    0.00182
AFIX  43
H214  2    0.103614    0.147386    0.124253    11.00000   -1.20000
AFIX   0
C215  1    0.170658    0.201889    0.117351    11.00000    0.05417    0.03745 =
         0.05298    0.00102   -0.00164    0.00020
C216  1    0.179045    0.238670    0.154623    11.00000    0.05296    0.04107 =
         0.05464   -0.00234    0.00887   -0.00534
C217  1    0.231411    0.278684    0.148882    11.00000    0.04791    0.03933 =
         0.05169    0.00735   -0.00244   -0.00036
C218  1    0.259357    0.323014    0.174190    11.00000    0.04400    0.03717 =
         0.05594    0.00827   -0.00980   -0.00170
C219  1    0.252099    0.345555    0.213774    11.00000    0.05308    0.04260 =
         0.05345    0.00159   -0.00675   -0.00395
C220  1    0.211044    0.332424    0.238923    11.00000    0.04235    0.03817 =
         0.04998   -0.00866   -0.01272   -0.01401
AFIX  43
H220  2    0.180561    0.302877    0.231285    11.00000   -1.20000
AFIX   0
C221  1    0.214525    0.361210    0.273568    11.00000    0.06861    0.04144 =
         0.03930   -0.01089   -0.00963   -0.00336
AFIX  43
H221  2    0.186218    0.351285    0.289729    11.00000   -1.20000
AFIX   0
C222  1    0.257585    0.404446    0.286379    11.00000    0.08394    0.04254 =
         0.04946   -0.00063   -0.00752   -0.01609
C223  1    0.297805    0.419459    0.261856    11.00000    0.09209    0.04916 =
         0.05470    0.00334   -0.01496   -0.03246
AFIX  43
H223  2    0.327618    0.449369    0.269636    11.00000   -1.20000
AFIX   0
C224  1    0.293427    0.389987    0.226052    11.00000    0.06283    0.04355 =
         0.05404    0.00666   -0.00673   -0.01159
C225  1    0.331078    0.401834    0.195387    11.00000    0.07446    0.04678 =
         0.05246    0.00843   -0.01291   -0.02342
C226  1    0.306760    0.356571    0.163329    11.00000    0.04585    0.03629 =
         0.04955    0.00968   -0.01531   -0.00403
C227  1    0.323360    0.344703    0.127520    11.00000    0.06422    0.03000 =
         0.05357    0.01514   -0.00392    0.00263
C228  1    0.365068    0.373082    0.106602    11.00000    0.05555    0.02938 =
         0.05800    0.01609   -0.00760    0.00007
C229  1    0.406685    0.418088    0.115908    11.00000    0.06467    0.04536 =
         0.05395    0.01222    0.00048   -0.01225
AFIX  43
H229  2    0.410734    0.438167    0.140507    11.00000   -1.20000
AFIX   0
C230  1    0.441675    0.434223    0.090979    11.00000    0.06033    0.05504 =
         0.05137    0.02329   -0.01058   -0.01900
AFIX  43
H230  2    0.469938    0.464935    0.098693    11.00000   -1.20000
AFIX   0
C231  1    0.437032    0.406750    0.054377    11.00000    0.05557    0.06653 =
         0.05057    0.01975   -0.00622   -0.01152
C232  1    0.393824    0.362106    0.043993    11.00000    0.04639    0.05661 =
         0.06197    0.01540   -0.00542   -0.00659
AFIX  43
H232  2    0.387799    0.343265    0.018911    11.00000   -1.20000
AFIX   0
C233  1    0.359701    0.345100    0.069980    11.00000    0.03519    0.03709 =
         0.06378    0.00969   -0.00288   -0.00282
C234  1    0.317081    0.296273    0.063720    11.00000    0.05301    0.03372 =
         0.05149    0.01054   -0.00019   -0.00739
C235  1    0.293803    0.299398    0.101616    11.00000    0.05231    0.03504 =
         0.05208    0.01048   -0.00255    0.00154
C236  1    0.248892    0.266155    0.112719    11.00000    0.05462    0.03864 =
         0.04924    0.01084   -0.00264    0.00091
C237  1    0.211547    0.217722    0.092936    11.00000    0.05316    0.04230 =
         0.04845   -0.00051   -0.00195   -0.00483
C238  1    0.208805    0.184771    0.058243    11.00000    0.05721    0.04197 =
         0.04560    0.00515    0.00164   -0.00830
AFIX  43
H238  2    0.235509    0.193950    0.041060    11.00000   -1.20000
AFIX   0
C239  1    0.169166    0.139800    0.048046    11.00000    0.04806    0.04303 =
         0.04915   -0.00209    0.00404   -0.00998
AFIX  43
H239  2    0.168267    0.118951    0.024016    11.00000   -1.20000
AFIX  66
C240  1    0.257037    0.436360    0.324723    11.00000    0.09487    0.04456 =
         0.04306   -0.00010   -0.03582   -0.02233
PART    1
C241  1    0.255455    0.415377    0.355143    21.00000    0.11249    0.05860 =
         0.04574    0.00229   -0.01745   -0.00303
AFIX  43
H241  2    0.249955    0.380630    0.351427    21.00000   -1.20000
AFIX  65
C242  1    0.261921    0.445235    0.391002    21.00000    0.09560    0.06457 =
         0.04800    0.00637   -0.00955    0.00171
AFIX  43
H242  2    0.260840    0.430894    0.411793    21.00000   -1.20000
PART    0
AFIX  65
C243  1    0.269969    0.496077    0.396440    11.00000    0.09716    0.06511 =
         0.05332   -0.00182    0.02455    0.00848
PART    1
C244  1    0.271550    0.517061    0.366020    21.00000    0.09511    0.05461 =
         0.05310   -0.00069    0.00959    0.00678
AFIX  43
H244  2    0.277051    0.551808    0.369736    21.00000   -1.20000
AFIX  65
C245  1    0.265085    0.487203    0.330161    21.00000    0.10226    0.05321 =
         0.04707   -0.00275   -0.00729    0.00314
AFIX  43
H245  2    0.266166    0.501544    0.309370    21.00000   -1.20000
AFIX   0
PART    0
C246  1    0.250189    0.517403    0.457114    11.00000    0.09354    0.09513 =
         0.05555   -0.00460   -0.00272    0.01910
AFIX  43
H246  2    0.215176    0.490971    0.449674    11.00000   -1.20000
AFIX   0
C247  1    0.262494    0.546250    0.495697    11.00000    0.08320    0.08940 =
         0.04958    0.00341    0.00119    0.00928
C248  1    0.224530    0.537146    0.521451    11.00000    0.10844    0.11712 =
         0.06892    0.01153    0.01823   -0.00292
AFIX  43
H248  2    0.188455    0.511588    0.514724    11.00000   -1.20000
AFIX   0
C249  1    0.239041    0.565423    0.557364    11.00000    0.12769    0.12762 =
         0.06476    0.01185    0.03057    0.00109
AFIX  43
H249  2    0.213592    0.558954    0.575873    11.00000   -1.20000
AFIX   0
C250  1    0.289184    0.602180    0.566275    11.00000    0.12653    0.11333 =
         0.04897   -0.00516    0.01901    0.01070
AFIX  43
H250  2    0.297747    0.623623    0.590511    11.00000   -1.20000
AFIX   0
C251  1    0.327967    0.608270    0.539708    11.00000    0.09987    0.08342 =
         0.04607   -0.00377    0.00189    0.01377
AFIX  43
H251  2    0.365138    0.632779    0.546497    11.00000   -1.20000
AFIX   0
C252  1    0.476288    0.424949    0.027791    11.00000    0.06832    0.04927 =
         0.04651    0.01982   -0.00788   -0.01890
C253  1    0.540116    0.446934    0.040070    11.00000    0.06713    0.05509 =
         0.03926    0.01077   -0.00987   -0.01066
AFIX  43
H253  2    0.556401    0.452621    0.065605    11.00000   -1.20000
AFIX   0
C254  1    0.578839    0.460159    0.015077    11.00000    0.06724    0.05326 =
         0.04119    0.00613   -0.00644   -0.01266
AFIX  43
H254  2    0.620654    0.477447    0.023901    11.00000   -1.20000
AFIX   0
C255  1    0.557608    0.448591   -0.022653    11.00000    0.08564    0.05786 =
         0.03954    0.01612   -0.00501   -0.01481
C256  1    0.494943    0.427479   -0.035201    11.00000    0.08755    0.05740 =
         0.03965    0.01057   -0.00762   -0.01034
AFIX  43
H256  2    0.479347    0.421050   -0.060903    11.00000   -1.20000
AFIX   0
C257  1    0.455451    0.415891   -0.010096    11.00000    0.08055    0.06669 =
         0.05242    0.02223   -0.01222   -0.02172
AFIX  43
H257  2    0.412653    0.401257   -0.018947    11.00000   -1.20000
AFIX   0
C258  1    0.639966    0.494050   -0.044206    11.00000    0.08271    0.04574 =
         0.06667    0.02951   -0.00578   -0.01124
AFIX  43
H258  2    0.635867    0.521523   -0.025123    11.00000   -1.20000
AFIX   0
C259  1    0.691033    0.499107   -0.067042    11.00000    0.09511    0.05131 =
         0.05393    0.01043   -0.00454   -0.03327
C260  1    0.735470    0.541163   -0.060777    11.00000    0.11095    0.05379 =
         0.09729    0.00863    0.02137   -0.03439
AFIX  43
H260  2    0.731638    0.569886   -0.042823    11.00000   -1.20000
AFIX   0
C261  1    0.786650    0.541180   -0.081243    11.00000    0.11988    0.07350 =
         0.12819    0.00649    0.03866   -0.03055
AFIX  43
H261  2    0.819069    0.569374   -0.076989    11.00000   -1.20000
AFIX   0
C262  1    0.788385    0.500020   -0.107082    11.00000    0.14685    0.07784 =
         0.10757    0.00614    0.04903   -0.03048
AFIX  43
H262  2    0.821884    0.499373   -0.121916    11.00000   -1.20000
AFIX   0
C263  1    0.743355    0.459659   -0.112276    11.00000    0.14867    0.07104 =
         0.07555    0.00325    0.03381   -0.02492
AFIX  43
H263  2    0.747080    0.430841   -0.130164    11.00000   -1.20000
AFIX   0
C264  1    0.115294    0.257623    0.157623    11.00000    0.05501    0.04385 =
         0.06187   -0.00916    0.00173   -0.00840
AFIX  23
H26A  2    0.082245    0.229654    0.158597    11.00000   -1.20000
H26B  2    0.119556    0.282486    0.181582    11.00000   -1.20000
AFIX   0
C265  1    0.092710    0.280076    0.126868    11.00000    0.07447    0.08182 =
         0.11391    0.03214    0.01456    0.02480
AFIX 137
H26C  2    0.097805    0.259504    0.102713    11.00000   -1.50000
H26D  2    0.117515    0.313183    0.130249    11.00000   -1.50000
H26E  2    0.048129    0.282135    0.127650    11.00000   -1.50000
AFIX   0
C266  1    0.195854    0.213225    0.185878    11.00000    0.07110    0.04964 =
         0.04665    0.00137    0.01586   -0.00657
AFIX  23
H26F  2    0.198649    0.237076    0.210207    11.00000   -1.20000
H26G  2    0.161018    0.185568    0.184885    11.00000   -1.20000
AFIX   0
C267  1    0.256336    0.193682    0.184196    11.00000    0.09977    0.08798 =
         0.08317    0.03080    0.03353    0.03648
AFIX 137
H26H  2    0.251985    0.166478    0.162009    11.00000   -1.50000
H26I  2    0.265719    0.181816    0.206558    11.00000   -1.50000
H26J  2    0.290728    0.220014    0.182924    11.00000   -1.50000
AFIX   0
C268  1    0.309572    0.447837    0.185129    11.00000    0.13004    0.03974 =
         0.04789    0.00358    0.02314    0.00441
AFIX  23
H26K  2    0.326659    0.477153    0.205753    11.00000   -1.20000
H26L  2    0.328020    0.453248    0.162614    11.00000   -1.20000
AFIX   0
C269  1    0.239121    0.443557    0.177894    11.00000    0.13845    0.10901 =
         0.12249    0.04382    0.03014    0.03605
AFIX 137
H26M  2    0.229393    0.473278    0.171099    11.00000   -1.50000
H26N  2    0.220512    0.439896    0.200441    11.00000   -1.50000
H26O  2    0.221652    0.414712    0.157437    11.00000   -1.50000
AFIX   0
C270  1    0.402598    0.410130    0.208802    11.00000    0.06656    0.09065 =
         0.05957    0.01191   -0.01258   -0.03480
AFIX  23
H27A  2    0.426129    0.419965    0.189196    11.00000   -1.20000
H27B  2    0.413035    0.437750    0.231333    11.00000   -1.20000
AFIX   0
C271  1    0.424510    0.365957    0.217715    11.00000    0.06953    0.16631 =
         0.15430    0.09500   -0.03028   -0.00799
AFIX 137
H27C  2    0.412323    0.337830    0.196040    11.00000   -1.50000
H27D  2    0.405053    0.358095    0.238993    11.00000   -1.50000
H27E  2    0.470469    0.373087    0.223936    11.00000   -1.50000
AFIX   0
C272  1    0.261349    0.294604    0.033634    11.00000    0.05766    0.06292 =
         0.06473    0.01806   -0.00977   -0.01030
AFIX  23
H27F  2    0.278921    0.303149    0.011723    11.00000   -1.20000
H27G  2    0.237485    0.260404    0.025475    11.00000   -1.20000
AFIX   0
C273  1    0.216044    0.328388    0.045987    11.00000    0.05563    0.08478 =
         0.10324    0.03035   -0.01375    0.00419
AFIX 137
H27H  2    0.191482    0.333181    0.024042    11.00000   -1.50000
H27I  2    0.239712    0.360254    0.060772    11.00000   -1.50000
H27J  2    0.187504    0.313676    0.061172    11.00000   -1.50000
AFIX   0
C274  1    0.355615    0.256025    0.051963    11.00000    0.05441    0.03584 =
         0.06157    0.00476    0.00756   -0.00472
AFIX  23
H27K  2    0.328143    0.223582    0.048884    11.00000   -1.20000
H27L  2    0.368850    0.257657    0.027365    11.00000   -1.20000
AFIX   0
C275  1    0.412885    0.259112    0.078581    11.00000    0.06607    0.06368 =
         0.07625    0.00211   -0.00036    0.02109
AFIX 137
H27M  2    0.435205    0.232515    0.068748    11.00000   -1.50000
H27N  2    0.400282    0.255881    0.102741    11.00000   -1.50000
H27O  2    0.440738    0.290965    0.081716    11.00000   -1.50000
AFIX   0
SAME N13 > C275
N19   3    0.882314   -0.011790    0.369124    11.00000    0.09379    0.07517 =
         0.10819    0.03439    0.00166    0.01413
N20   3    0.859961    0.074611    0.353838    11.00000    0.07546    0.07109 =
         0.08093    0.02615   -0.00565    0.01075
N21   3    0.687164    0.357891   -0.066600    11.00000    0.13126    0.05565 =
         0.05067    0.00706    0.02496   -0.00675
N22   3    0.658937    0.346969   -0.141064    11.00000    0.24598    0.08129 =
         0.03375   -0.00831    0.02325   -0.03369
N23   3    0.390786    0.606208    0.406581    11.00000    0.09319    0.05431 =
         0.06481   -0.00833    0.01047    0.01571
N24   3    0.307904    0.645583    0.448631    11.00000    0.10471    0.07503 =
         0.06081   -0.00262    0.00462    0.03199
C301  1    0.892476   -0.054481    0.375923    11.00000    0.12000    0.09670 =
         0.13601    0.05643    0.00019    0.03402
AFIX  43
H301  2    0.904570   -0.078084    0.356671    11.00000   -1.20000
AFIX   0
C302  1    0.886000   -0.065422    0.409939    11.00000    0.20169    0.15927 =
         0.14136    0.07704    0.00275    0.05465
AFIX  43
H302  2    0.891860   -0.096429    0.413973    11.00000   -1.20000
AFIX   0
C303  1    0.870636   -0.029612    0.438070    11.00000    0.23605    0.17375 =
         0.13975    0.10957    0.03853    0.07202
AFIX  43
H303  2    0.868203   -0.035351    0.462195    11.00000   -1.20000
AFIX   0
C304  1    0.858748    0.014690    0.431227    11.00000    0.22370    0.16097 =
         0.10919    0.08341    0.03928    0.07330
AFIX  43
H304  2    0.846150    0.038775    0.449898    11.00000   -1.20000
AFIX   0
C305  1    0.866022    0.022220    0.396148    11.00000    0.12504    0.10166 =
         0.08205    0.04683   -0.00019    0.03103
C306  1    0.853914    0.067815    0.386735    11.00000    0.11817    0.09012 =
         0.08712    0.03872    0.00232    0.02735
AFIX  43
H306  2    0.841524    0.092550    0.404982    11.00000   -1.20000
AFIX   0
C307  1    0.841932    0.118440    0.347167    11.00000    0.08456    0.07660 =
         0.07116    0.03259    0.00426    0.02477
C308  1    0.878651    0.146683    0.327897    11.00000    0.11056    0.09328 =
         0.09386    0.04472    0.01890    0.03304
AFIX  43
H308  2    0.917061    0.137624    0.320957    11.00000   -1.20000
AFIX   0
C309  1    0.860862    0.187013    0.318739    11.00000    0.10443    0.06887 =
         0.09095    0.02501    0.00216    0.02574
AFIX  43
H309  2    0.888772    0.207540    0.307918    11.00000   -1.20000
AFIX   0
C310  1    0.801851    0.198184    0.325213    11.00000    0.09252    0.06163 =
         0.07102    0.02069   -0.00119    0.01615
C311  1    0.766295    0.170746    0.345138    11.00000    0.12086    0.07785 =
         0.11111    0.03584    0.02029    0.02389
AFIX  43
H311  2    0.727120    0.178907    0.351396    11.00000   -1.20000
AFIX   0
C312  1    0.786348    0.132276    0.355952    11.00000    0.09252    0.07036 =
         0.10165    0.02332    0.01056    0.01614
AFIX  43
H312  2    0.761107    0.114573    0.369961    11.00000   -1.20000
AFIX   0
C313  1    0.777311    0.238105    0.312117    11.00000    0.07784    0.05841 =
         0.05553    0.01178   -0.00417    0.01184
C314  1    0.782529    0.245178    0.276473    11.00000    0.08063    0.06471 =
         0.06200    0.01899    0.00576    0.01708
AFIX  43
H314  2    0.805519    0.225372    0.260651    11.00000   -1.20000
AFIX   0
C315  1    0.755592    0.279757    0.263507    11.00000    0.06356    0.03959 =
         0.04995    0.00303    0.00086   -0.00243
C316  1    0.754185    0.288688    0.224843    11.00000    0.05618    0.05231 =
         0.05016    0.00969    0.00241    0.01200
C317  1    0.713884    0.328907    0.227393    11.00000    0.05894    0.04353 =
         0.03596   -0.00132   -0.00655    0.00353
C318  1    0.696976    0.353597    0.200935    11.00000    0.04873    0.05165 =
         0.04408    0.00821   -0.00706    0.00002
C319  1    0.709765    0.350328    0.161468    11.00000    0.06784    0.04253 =
         0.04576    0.00915    0.00839    0.00406
C320  1    0.741108    0.319673    0.136587    11.00000    0.05595    0.04792 =
         0.05221    0.01317    0.00309    0.00861
AFIX  43
H320  2    0.761367    0.296016    0.144977    11.00000   -1.20000
AFIX   0
C321  1    0.742478    0.323727    0.101151    11.00000    0.06595    0.04602 =
         0.04669    0.00892    0.00373    0.00835
AFIX  43
H321  2    0.762499    0.301828    0.084906    11.00000   -1.20000
AFIX   0
C322  1    0.715959    0.358414    0.087564    11.00000    0.06189    0.04332 =
         0.04391    0.00812    0.00488    0.00791
C323  1    0.686103    0.390594    0.112099    11.00000    0.06714    0.05570 =
         0.04360    0.00250    0.00561    0.01260
AFIX  43
H323  2    0.668117    0.415410    0.103871    11.00000   -1.20000
AFIX   0
C324  1    0.683335    0.385604    0.148157    11.00000    0.07020    0.03279 =
         0.04187   -0.00281   -0.00059   -0.00132
C325  1    0.649764    0.415070    0.177411    11.00000    0.06483    0.03861 =
         0.03637    0.00674    0.00161    0.00192
C326  1    0.659407    0.391348    0.209595    11.00000    0.05450    0.04793 =
         0.04848    0.01801    0.00898    0.00114
C327  1    0.641693    0.403272    0.245101    11.00000    0.05356    0.03786 =
         0.05322    0.01049    0.01186   -0.00283
C328  1    0.605163    0.440788    0.262424    11.00000    0.05823    0.03659 =
         0.05442    0.00768    0.00905   -0.00189
C329  1    0.576479    0.477198    0.251741    11.00000    0.08184    0.04341 =
         0.04409    0.00589    0.00974    0.01020
AFIX  43
H329  2    0.580769    0.482216    0.227564    11.00000   -1.20000
AFIX   0
C330  1    0.543160    0.505691    0.273331    11.00000    0.08318    0.05147 =
         0.05679   -0.00338    0.01826    0.01282
AFIX  43
H330  2    0.523424    0.529022    0.264125    11.00000   -1.20000
AFIX   0
C331  1    0.538144    0.500235    0.309791    11.00000    0.08018    0.06665 =
         0.05684   -0.00669    0.01646    0.01199
C332  1    0.568010    0.465093    0.321533    11.00000    0.07614    0.07060 =
         0.05884   -0.00308    0.00873    0.00829
AFIX  43
H332  2    0.565450    0.461282    0.346165    11.00000   -1.20000
AFIX   0
C333  1    0.601173    0.435604    0.298750    11.00000    0.06423    0.06057 =
         0.04860    0.00868    0.00343    0.01255
C334  1    0.634603    0.396897    0.308877    11.00000    0.06555    0.05670 =
         0.04504    0.00350    0.00372    0.01297
C335  1    0.657887    0.377136    0.271980    11.00000    0.05078    0.03849 =
         0.04655    0.00281    0.00338   -0.00321
C336  1    0.695255    0.341077    0.263233    11.00000    0.06415    0.03819 =
         0.03666   -0.00503   -0.00268    0.00125
C337  1    0.720560    0.309662    0.285651    11.00000    0.06794    0.04596 =
         0.04032    0.00200   -0.00136    0.00512
C338  1    0.716672    0.303420    0.321697    11.00000    0.09574    0.04418 =
         0.04495    0.00656    0.00077    0.01410
AFIX  43
H338  2    0.694503    0.323630    0.337805    11.00000   -1.20000
AFIX   0
C339  1    0.743974    0.268965    0.334331    11.00000    0.08578    0.04875 =
         0.05298    0.01415   -0.00446    0.00578
AFIX  43
H339  2    0.740184    0.265869    0.359029    11.00000   -1.20000
AFIX   0
C340  1    0.712714    0.359611    0.047376    11.00000    0.07829    0.04747 =
         0.04116    0.00225    0.00731    0.01057
C341  1    0.707039    0.315785    0.019986    11.00000    0.08751    0.04830 =
         0.05033    0.00178    0.01851    0.00630
AFIX  43
H341  2    0.707065    0.285670    0.027178    11.00000   -1.20000
AFIX   0
C342  1    0.701416    0.315703   -0.017242    11.00000    0.11549    0.05112 =
         0.04780   -0.00407    0.01921    0.00229
AFIX  43
H342  2    0.698642    0.285774   -0.035521    11.00000   -1.20000
AFIX   0
C343  1    0.699803    0.359003   -0.028055    11.00000    0.10605    0.05866 =
         0.04778    0.00215    0.02318    0.00923
C344  1    0.704935    0.402428   -0.001493    11.00000    0.10195    0.05664 =
         0.03920    0.00865    0.00727    0.01059
AFIX  43
H344  2    0.703416    0.432204   -0.008955    11.00000   -1.20000
AFIX   0
C345  1    0.712239    0.402987    0.035734    11.00000    0.09748    0.05112 =
         0.03582    0.00116    0.01370    0.00645
AFIX  43
H345  2    0.717033    0.433368    0.053797    11.00000   -1.20000
AFIX   0
C346  1    0.715030    0.329502   -0.088783    11.00000    0.19019    0.10061 =
         0.05803    0.00867    0.05307    0.02146
AFIX  43
H346  2    0.743893    0.312272   -0.078853    11.00000   -1.20000
AFIX   0
C347  1    0.703172    0.323092   -0.129321    11.00000    0.25374    0.10192 =
         0.05508   -0.00512    0.04704   -0.00289
C348  1    0.732011    0.291556   -0.152812    11.00000    0.32951    0.13613 =
         0.08115    0.00411    0.10034    0.02887
AFIX  43
H348  2    0.760994    0.273963   -0.143449    11.00000   -1.20000
AFIX   0
C349  1    0.717239    0.286333   -0.190765    11.00000    0.40682    0.18009 =
         0.08532   -0.00884    0.08878    0.03270
AFIX  43
H349  2    0.737248    0.265688   -0.207991    11.00000   -1.20000
AFIX   0
C350  1    0.674161    0.310756   -0.203261    11.00000    0.41217    0.18111 =
         0.05085   -0.00141    0.06028    0.01036
AFIX  43
H350  2    0.663530    0.306908   -0.229275    11.00000   -1.20000
AFIX   0
C351  1    0.645639    0.341358   -0.178024    11.00000    0.34406    0.12039 =
         0.03806    0.00533    0.03291   -0.02423
AFIX  43
H351  2    0.616051    0.358741   -0.187050    11.00000   -1.20000
AFIX  66
C352  1    0.501408    0.529945    0.334256    11.00000    0.06724    0.09075 =
         0.06216   -0.00064    0.02044    0.01217
PART    1
C353  1    0.511024    0.581018    0.341435    21.00000    0.08718    0.08185 =
         0.08639   -0.00246    0.02655    0.01324
AFIX  43
H353  2    0.541176    0.598105    0.329570    21.00000   -1.20000
AFIX  65
C354  1    0.476523    0.607089    0.365974    21.00000    0.10931    0.06745 =
         0.08073   -0.00442    0.03135    0.00824
AFIX  43
H354  2    0.483095    0.641995    0.370880    21.00000   -1.20000
PART    0
AFIX  65
C355  1    0.432406    0.582088    0.383334    11.00000    0.10966    0.05779 =
         0.04391   -0.01283    0.01380    0.01521
PART    1
C356  1    0.422790    0.531016    0.376155    21.00000    0.06637    0.06487 =
         0.05513   -0.00482    0.00763    0.01057
AFIX  43
H356  2    0.392638    0.513930    0.388020    21.00000   -1.20000
AFIX  65
C357  1    0.457290    0.504944    0.351617    21.00000    0.08312    0.06293 =
         0.06228   -0.00677    0.01695    0.01306
AFIX  43
H357  2    0.450718    0.470039    0.346710    21.00000   -1.20000
AFIX   0
PART    0
C358  1    0.367092    0.640579    0.398054    11.00000    0.13434    0.06290 =
         0.08289    0.01397    0.03578    0.03116
AFIX  43
H358  2    0.378243    0.651287    0.376631    11.00000   -1.20000
AFIX   0
C359  1    0.323234    0.664514    0.419821    11.00000    0.16212    0.08023 =
         0.08757    0.01346    0.03853    0.05453
C360  1    0.300631    0.703977    0.410952    11.00000    0.25147    0.11536 =
         0.12028    0.03211    0.06491    0.10728
AFIX  43
H360  2    0.314823    0.717750    0.391406    11.00000   -1.20000
AFIX   0
C361  1    0.256096    0.722535    0.432040    11.00000    0.28164    0.14035 =
         0.13200    0.04569    0.07209    0.14118
AFIX  43
H361  2    0.238128    0.749092    0.426771    11.00000   -1.20000
AFIX   0
C362  1    0.238467    0.702065    0.460486    11.00000    0.18907    0.15520 =
         0.10661    0.03402    0.04110    0.11601
AFIX  43
H362  2    0.207387    0.713902    0.474728    11.00000   -1.20000
AFIX   0
C363  1    0.265235    0.665109    0.468273    11.00000    0.12828    0.10592 =
         0.07452    0.01207    0.01819    0.05621
AFIX  43
H363  2    0.253273    0.652272    0.488681    11.00000   -1.20000
AFIX   0
C364  1    0.823296    0.306728    0.218878    11.00000    0.05869    0.07048 =
         0.07727    0.03154    0.00933    0.01323
AFIX  23
H36A  2    0.848295    0.281250    0.222026    11.00000   -1.20000
H36B  2    0.823511    0.309957    0.192882    11.00000   -1.20000
AFIX   0
C365  1    0.855123    0.354884    0.244704    11.00000    0.07675    0.09624 =
         0.13415    0.01333    0.00216   -0.01570
AFIX 137
H36C  2    0.893199    0.367863    0.235058    11.00000   -1.50000
H36D  2    0.866636    0.349798    0.269504    11.00000   -1.50000
H36E  2    0.826308    0.378424    0.246408    11.00000   -1.50000
AFIX   0
C366  1    0.723461    0.239660    0.196265    11.00000    0.08428    0.05015 =
         0.05283    0.00596    0.01150    0.00611
AFIX  23
H36F  2    0.718361    0.246052    0.171120    11.00000   -1.20000
H36G  2    0.752482    0.215944    0.195905    11.00000   -1.20000
AFIX   0
C367  1    0.659336    0.216003    0.204316    11.00000    0.08127    0.06631 =
         0.06643   -0.00086   -0.00175   -0.02572
AFIX 137
H36H  2    0.633209    0.241203    0.210257    11.00000   -1.50000
H36I  2    0.665299    0.201181    0.225522    11.00000   -1.50000
H36J  2    0.638411    0.190468    0.182327    11.00000   -1.50000
AFIX   0
C368  1    0.684299    0.470156    0.186369    11.00000    0.09464    0.03864 =
         0.04284    0.00984    0.01388   -0.00037
AFIX  23
H36K  2    0.683065    0.481232    0.162892    11.00000   -1.20000
H36L  2    0.660501    0.490432    0.203245    11.00000   -1.20000
AFIX   0
C369  1    0.751220    0.479874    0.203874    11.00000    0.10290    0.07845 =
         0.11760    0.01989   -0.02139   -0.03107
AFIX 137
H36M  2    0.775287    0.459543    0.187736    11.00000   -1.50000
H36N  2    0.752953    0.471718    0.228195    11.00000   -1.50000
H36O  2    0.769379    0.514745    0.207188    11.00000   -1.50000
AFIX   0
C370  1    0.579637    0.408023    0.161201    11.00000    0.07495    0.04701 =
         0.04079    0.01003    0.00035    0.01358
AFIX  23
H37A  2    0.556796    0.424738    0.180722    11.00000   -1.20000
H37B  2    0.577013    0.424405    0.140345    11.00000   -1.20000
AFIX   0
C371  1    0.547048    0.355434    0.147375    11.00000    0.07231    0.05891 =
         0.08171   -0.00430   -0.01144    0.00110
AFIX 137
H37C  2    0.501485    0.354003    0.142736    11.00000   -1.50000
H37D  2    0.556033    0.337225    0.166171    11.00000   -1.50000
H37E  2    0.562298    0.340658    0.124170    11.00000   -1.50000
AFIX   0
C372  1    0.689592    0.424184    0.340155    11.00000    0.07338    0.07904 =
         0.04641    0.00130   -0.00092    0.02487
AFIX  23
H37F  2    0.671392    0.440062    0.362246    11.00000   -1.20000
H37G  2    0.712412    0.399452    0.347415    11.00000   -1.20000
AFIX   0
C373  1    0.736084    0.462475    0.330109    11.00000    0.09534    0.08100 =
         0.05548   -0.00471   -0.00631   -0.00028
AFIX 137
H37H  2    0.752779    0.447738    0.307416    11.00000   -1.50000
H37I  2    0.770738    0.475487    0.350554    11.00000   -1.50000
H37J  2    0.715217    0.489304    0.325770    11.00000   -1.50000
AFIX   0
C374  1    0.585580    0.359478    0.320304    11.00000    0.06972    0.08081 =
         0.06472    0.01756    0.01187    0.01836
AFIX  23
H37K  2    0.607059    0.333661    0.326876    11.00000   -1.20000
H37L  2    0.570299    0.376549    0.343138    11.00000   -1.20000
AFIX   0
C375  1    0.529927    0.334915    0.292265    11.00000    0.07038    0.12850 =
         0.12036    0.05640   -0.01672   -0.02365
AFIX 137
H37M  2    0.503385    0.358980    0.289016    11.00000   -1.50000
H37N  2    0.505608    0.308303    0.300857    11.00000   -1.50000
H37O  2    0.544070    0.321255    0.268421    11.00000   -1.50000
AFIX   0
PART    2
C445  1    0.320068    0.454555    0.343602   -21.00000    0.07377
AFIX  43
H445  2    0.355971    0.446728    0.332311   -21.00000   -1.20000
AFIX   0
C453  1    0.443489    0.540807    0.320273   -21.00000    0.06892
AFIX  43
H453  2    0.428910    0.530882    0.294326   -21.00000   -1.20000
AFIX   0
C456  1    0.489764    0.577363    0.396034   -21.00000    0.09015
AFIX  43
H456  2    0.506003    0.588375    0.421728   -21.00000   -1.20000
AFIX   0
C457  1    0.524654    0.555463    0.369719   -21.00000    0.07365
AFIX  43
H457  2    0.568512    0.558548    0.377090   -21.00000   -1.20000
AFIX   0
C444  1    0.325259    0.484540    0.379679   -21.00000    0.07687
AFIX  43
H444  2    0.365845    0.497571    0.393430   -21.00000   -1.20000
AFIX   0
C454  1    0.408326    0.566054    0.344831   -21.00000    0.08636
AFIX  43
H454  2    0.368758    0.572510    0.336022   -21.00000   -1.20000
AFIX   0
C441  1    0.206344    0.444279    0.340830   -21.00000    0.09745
AFIX  43
H441  2    0.165614    0.428983    0.328092   -21.00000   -1.20000
AFIX   0
C442  1    0.212714    0.475137    0.376575   -21.00000    0.08118
AFIX  43
H442  2    0.175838    0.481651    0.387290   -21.00000   -1.20000
AFIX   0
PART    1
S1A   6    0.326760    0.394374    0.551212    71.00000    0.15460    0.14010 =
         0.16301    0.00961    0.04954    0.01502
S2A   6    0.241134    0.374887    0.493093    71.00000    0.18786    0.18980 =
         0.18385    0.06286    0.04257    0.03322
N1A   3    0.304602    0.404638    0.515290    71.00000    0.16249    0.15924 =
         0.16380    0.04002    0.04533    0.01645
O1A   4    0.391591    0.400393    0.554399    71.00000    0.13705    0.12949 =
         0.19803   -0.01661    0.05118    0.01424
O2A   4    0.291198    0.357576    0.567716    71.00000    0.18800    0.16424 =
         0.17000    0.03945    0.04053   -0.01408
O3A   4    0.185613    0.371486    0.514170    71.00000    0.20127    0.20112 =
         0.20337    0.05609    0.05969    0.04308
O4A   4    0.233333    0.405116    0.464792    71.00000    0.21797    0.19952 =
         0.19712    0.07925    0.04484    0.04030
C1A   1    0.309057    0.454101    0.579143    71.00000    0.15868    0.15481 =
         0.16461    0.02506    0.03172    0.02764
C2A   1    0.242719    0.315227    0.469860    71.00000    0.19349    0.19497 =
         0.19640    0.03989    0.03599    0.03057
F1A   5    0.330885    0.450128    0.612627    71.00000    0.18415    0.16924 =
         0.16969    0.02206    0.02594    0.02071
F2A   5    0.340537    0.490794    0.567656    71.00000    0.16285    0.14078 =
         0.16639    0.00729    0.03042    0.02376
F3A   5    0.249800    0.458487    0.574168    71.00000    0.16477    0.15825 =
         0.15388    0.01773    0.04830    0.04000
F4A   5    0.184022    0.299724    0.447087    71.00000    0.21244    0.22117 =
         0.21008    0.03714    0.01186    0.01934
F5A   5    0.261360    0.290274    0.491690    71.00000    0.20759    0.20522 =
         0.20005    0.02398    0.01706    0.03279
F6A   5    0.283976    0.317976    0.449040    71.00000    0.21700    0.19266 =
         0.21464   -0.00408    0.05266   -0.01349
PART    2
S1H   6    0.312104    0.423584    0.533610    91.00000    0.15585    0.15432 =
         0.15900    0.03859    0.03484    0.02359
O1H   4    0.366992    0.403280    0.527036    91.00000    0.14212
N1H   3    0.266022    0.424847    0.498158    91.00000    0.17443
C1H   1    0.301208    0.434491    0.582189    91.00000    0.15719
O2H   4    0.340483    0.480370    0.540204    91.00000    0.15359
F2H   5    0.247960    0.447248    0.588588    91.00000    0.16382
F1H   5    0.349574    0.472117    0.596846    91.00000    0.16103
F4H   5    0.145136    0.324059    0.514193    91.00000    0.22963
C2H   1    0.197691    0.327786    0.499549    91.00000    0.19453
F6H   5    0.249695    0.335174    0.523216    91.00000    0.19494
O3H   4    0.144453    0.397831    0.474857    91.00000    0.20118
O4H   4    0.224204    0.355756    0.443683    91.00000    0.19688
F3H   5    0.298532    0.395499    0.595521    91.00000    0.17148
F5H   5    0.198099    0.285673    0.474765    91.00000    0.20685
S2H   6    0.201277    0.383138    0.481056    91.00000    0.19956    0.19592 =
         0.19623    0.13179    0.12949    0.12452
PART    0
S2B   6    0.043094    0.234641    0.284490    31.00000    0.11908    0.08591 =
         0.12519    0.00218    0.02592    0.03317
O4B   4    0.108143    0.249026    0.279955    31.00000    0.06025    0.09205 =
         0.24914    0.01509    0.04327    0.00297
O3B   4    0.018455    0.185546    0.287191    31.00000    0.13460    0.09317 =
         0.17780    0.06039    0.01786    0.01252
C2B   1   -0.003902    0.236978    0.242863    31.00000    0.10518    0.10246 =
         0.11213    0.03365    0.00360    0.03541
F4B   5   -0.064843    0.227080    0.243435    31.00000    0.12113    0.19627 =
         0.17745    0.10435    0.01759    0.03722
F5B   5    0.012890    0.202250    0.216154    31.00000    0.18646    0.14443 =
         0.15392    0.00024    0.03212    0.02949
F6B   5    0.010274    0.279435    0.233607    31.00000    0.15250    0.14101 =
         0.21365    0.09422    0.03328    0.03983
PART    1
S1B   6    0.039757    0.326257    0.330908   121.00000    0.17874    0.17834 =
         0.19691    0.04357    0.05528    0.05035
N1B   3    0.011519    0.266028    0.315893   121.00000    0.18529
O2B   4    0.068721    0.347459    0.303825   121.00000    0.18482
O1B   4   -0.016150    0.348496    0.345111   121.00000    0.21180
C1B   1    0.095797    0.335673    0.373042   121.00000    0.19795
F1B   5    0.069371    0.312100    0.398630   121.00000    0.21421
F2B   5    0.113402    0.382099    0.384521   121.00000    0.25764
F3B   5    0.140989    0.310054    0.363189   121.00000    0.21324
PART    2
S1J   6    0.067511    0.289651    0.356382   131.00000    0.20644    0.20705 =
         0.20588    0.10501    0.09944    0.09832
N1J   3    0.018221    0.273959    0.315836   131.00000    0.19727
O2J   4    0.126007    0.315445    0.348378   131.00000    0.21015
O1J   4    0.030400    0.318569    0.380138   131.00000    0.20644
C1J   1    0.065914    0.229303    0.362923   131.00000    0.22154
F2J   5    0.112548    0.208464    0.350470   131.00000    0.23550
F3J   5    0.012564    0.204946    0.341295   131.00000    0.20365
F1J   5    0.059370    0.225520    0.396671   131.00000    0.25707
PART    1
S1C   6    0.700280    0.851681    0.176098    41.00000    0.12685    0.10991 =
         0.11797    0.02344    0.02412    0.03150
S2C   6    0.637147    0.786940    0.210713    41.00000    0.14665    0.13045 =
         0.14237    0.04139    0.00149    0.00394
N1C   3    0.674984    0.839960    0.213729    41.00000    0.13632    0.12406 =
         0.12809    0.03280    0.01708    0.01900
O2C   4    0.695451    0.813734    0.143624    41.00000    0.14041    0.11665 =
         0.11479   -0.00100    0.00469    0.03646
O1C   4    0.752430    0.890310    0.193916    41.00000    0.12704    0.11796 =
         0.12915    0.01756   -0.01864   -0.00481
O4C   4    0.587934    0.786456    0.235032    41.00000    0.17192    0.16626 =
         0.16108    0.03548    0.02340    0.02008
O3C   4    0.619293    0.753112    0.174782    41.00000    0.16184    0.14638 =
         0.14056    0.03758   -0.00247    0.02941
C1C   1    0.639226    0.884741    0.166025    41.00000    0.12698    0.12239 =
         0.12644    0.02933    0.01523    0.02573
C2C   1    0.694372    0.753133    0.226001    41.00000    0.15500    0.13890 =
         0.14886    0.04125    0.00768    0.01364
F1C   5    0.652659    0.902637    0.136733    41.00000    0.14597    0.15586 =
         0.14960    0.05252    0.01787    0.02714
F2C   5    0.636105    0.926358    0.193045    41.00000    0.13851    0.09694 =
         0.12490    0.03928    0.00348    0.03825
F3C   5    0.580965    0.857438    0.157474    41.00000    0.13600    0.13500 =
         0.12953    0.02982   -0.00824    0.01197
F4C   5    0.663661    0.710416    0.229231    41.00000    0.18340    0.15002 =
         0.15825    0.06312   -0.00982   -0.00121
F5C   5    0.736173    0.749126    0.205164    41.00000    0.16819    0.15760 =
         0.16674    0.03587    0.01693    0.00217
F6C   5    0.726876    0.772950    0.258612    41.00000    0.17334    0.16437 =
         0.16925    0.02751   -0.00503    0.01769
PART    2
S1G   6    0.690550    0.864677    0.182879    81.00000    0.13463    0.12291 =
         0.12767    0.03131    0.02025    0.01604
S2G   6    0.659313    0.771798    0.194613    81.00000    0.14209    0.12942 =
         0.13667    0.03810    0.01687    0.01500
F3G   5    0.686688    0.839582    0.119935    81.00000    0.15633
F1G   5    0.598040    0.863809    0.135830    81.00000    0.13195
C1G   1    0.658983    0.870385    0.138488    81.00000    0.12672
O1G   4    0.756491    0.891826    0.184306    81.00000    0.12023
N1G   3    0.701584    0.822880    0.202461    81.00000    0.13056
F6G   5    0.614426    0.728480    0.242579    81.00000    0.15976
O4G   4    0.660714    0.727994    0.168213    81.00000    0.15361
C2G   1    0.638568    0.771822    0.242739    81.00000    0.14669
O3G   4    0.587147    0.770065    0.184758    81.00000    0.15016
F5G   5    0.604730    0.806281    0.253696    81.00000    0.16050
F4G   5    0.687066    0.796331    0.266056    81.00000    0.17023
O2G   4    0.650861    0.896933    0.201726    81.00000    0.12819
F2G   5    0.682605    0.917933    0.138372    81.00000    0.13851
PART    0
S1D   6    0.732706    0.582302    0.047773    51.00000    0.13858    0.09082 =
         0.11126    0.01454   -0.00580   -0.02317
S2D   6    0.671446    0.565485    0.106103    51.00000    0.19711    0.10055 =
         0.09220    0.01273   -0.01200    0.00461
C1D   1    0.810270    0.620500    0.065157    51.00000    0.13479    0.14757 =
         0.20450    0.06790   -0.04639   -0.00430
C2D   1    0.713936    0.598424    0.151838    51.00000    0.21831    0.11696 =
         0.10277    0.00729   -0.03276    0.00801
F1D   5    0.808626    0.663658    0.081046    51.00000    0.20803    0.12372 =
         0.25973    0.02908   -0.07984   -0.07041
F2D   5    0.843940    0.619658    0.037608    51.00000    0.12304    0.28872 =
         0.30592    0.14729    0.00639    0.01962
F3D   5    0.837933    0.599032    0.088718    51.00000    0.19870    0.26051 =
         0.26518    0.11551   -0.08386    0.02276
F5D   5    0.686620    0.586694    0.178686    51.00000    0.31424    0.18443 =
         0.09044    0.02264   -0.00521    0.04653
PART    1
N1D   3    0.688031    0.597172    0.079869   111.00000    0.15426    0.06105 =
         0.09208    0.04101   -0.00728    0.00784
O1D   4    0.714862    0.607222    0.019945   111.00000    0.12363    0.12554 =
         0.08595    0.03611    0.01178    0.03348
O2D   4    0.735920    0.533979    0.038871   111.00000    0.10341    0.11171 =
         0.14383    0.05627    0.03179    0.01985
O4D   4    0.600596    0.562901    0.110521   111.00000    0.16667    0.16471 =
         0.11829    0.03795   -0.00410   -0.01172
O3D   4    0.687984    0.518569    0.102451   111.00000    0.26746    0.07520 =
         0.08311    0.03973    0.03486    0.03422
F4D   5    0.694890    0.645532    0.156556   111.00000    0.35708    0.11113 =
         0.13230   -0.01258    0.01094    0.04023
F6D   5    0.773963    0.606038    0.152339   111.00000    0.20740    0.32272 =
         0.15173   -0.01778   -0.05238    0.01611
PART    2
N1I   3    0.724561    0.552503    0.078980   101.00000    0.11702
O2I   4    0.755287    0.539657    0.023729   101.00000    0.12694
O1I   4    0.698042    0.608214    0.029730   101.00000    0.11192
O3I   4    0.646788    0.606265    0.097514   101.00000    0.12785
F6I   5    0.751031    0.640098    0.150637   101.00000    0.17855
O4I   4    0.641374    0.520962    0.110406   101.00000    0.11130
F4I   5    0.762702    0.570322    0.153501   101.00000    0.13841
PART    0
S1E   6    0.358021    0.591791    0.282148    61.00000    0.18398    0.08817 =
         0.10606   -0.00392    0.00589   -0.00822
S2E   6    0.416194    0.691463    0.299847    61.00000    0.21921    0.09699 =
         0.10643    0.02756   -0.01927   -0.02782
N1E   3    0.405394    0.635465    0.273651    61.00000    0.26376    0.10439 =
         0.12110    0.01857   -0.02819   -0.05624
O2E   4    0.335035    0.600130    0.317853    61.00000    0.25027    0.11407 =
         0.07493   -0.01406    0.01671   -0.02157
O1E   4    0.382350    0.548039    0.269125    61.00000    0.16719    0.09528 =
         0.09481   -0.00333   -0.00342   -0.01978
O3E   4    0.414945    0.699100    0.337902    61.00000    0.34365    0.17510 =
         0.05178    0.03654    0.01414   -0.05255
O4E   4    0.387040    0.724850    0.282143    61.00000    0.32583    0.18126 =
         0.19995    0.09073   -0.10914    0.04291
C1E   1    0.286032    0.583124    0.251433    61.00000    0.20334    0.09467 =
         0.09467   -0.00422    0.00944    0.01081
C2E   1    0.502954    0.705927    0.297688    61.00000    0.21473    0.11109 =
         0.24601    0.01699    0.02966   -0.02327
F1E   5    0.244725    0.546402    0.255253    61.00000    0.18896    0.10073 =
         0.12329    0.00172    0.00698    0.00820
F2E   5    0.258989    0.624649    0.260189    61.00000    0.23906    0.12836 =
         0.22456    0.03177    0.05227    0.05508
F3E   5    0.295547    0.577568    0.215160    61.00000    0.26825    0.08354 =
         0.09879   -0.01280    0.02041   -0.02846
F6E   5    0.510302    0.696723    0.262080    61.00000    0.35283    0.17448 =
         0.28382    0.02413    0.12731   -0.04106
F5E   5    0.520739    0.753289    0.309950    61.00000    0.26346    0.12787 =
         0.37698   -0.02780    0.06500   -0.06324
F4E   5    0.525966    0.669914    0.306715    61.00000    0.27300    0.20819 =
         0.43887    0.13933    0.12700    0.06480
S1F   6    0.869978    0.204981    0.091418    11.00000    0.08973    0.05471 =
         0.09892   -0.00345    0.00281    0.01408
S2F   6    0.866780    0.104247    0.066339    11.00000    0.05067    0.05822 =
         0.07057   -0.00498    0.00644    0.00958
N1F   3    0.836708    0.150173    0.082151    11.00000    0.05611    0.04655 =
         0.08482   -0.00981    0.00346    0.01506
O2F   4    0.823753    0.234588    0.098072    11.00000    0.10411    0.07674 =
         0.20807   -0.02381   -0.01019    0.04741
O1F   4    0.918678    0.216432    0.069544    11.00000    0.14730    0.07716 =
         0.10735    0.00596    0.05115   -0.00983
O4F   4    0.914750    0.111796    0.043025    11.00000    0.05768    0.07187 =
         0.08023    0.00005    0.01554    0.00659
O3F   4    0.876888    0.076168    0.093470    11.00000    0.08448    0.06617 =
         0.07647    0.02057   -0.00330    0.01731
C1F   1    0.914653    0.213411    0.137990    11.00000    0.09272    0.09221 =
         0.07919   -0.01676    0.00810   -0.01550
C2F   1    0.800092    0.065672    0.034121    11.00000    0.07956    0.07303 =
         0.05412   -0.01039    0.01075    0.00486
F1F   5    0.957107    0.184560    0.136109    11.00000    0.10989    0.15370 =
         0.12920    0.00690   -0.02517    0.01831
F3F   5    0.941234    0.259871    0.150837    11.00000    0.12842    0.11607 =
         0.13132   -0.05235    0.02554   -0.05121
F2F   5    0.877398    0.201462    0.161513    11.00000    0.13085    0.14681 =
         0.09075   -0.01862    0.02058   -0.04081
F5F   5    0.814439    0.022470    0.020321    11.00000    0.08945    0.06979 =
         0.09368   -0.02594    0.01773    0.00545
F4F   5    0.749085    0.058309    0.051280    11.00000    0.06179    0.08876 =
         0.09306   -0.01608    0.01305   -0.00057
F6F   5    0.785599    0.085513    0.006139    11.00000    0.11631    0.11883 =
         0.06559    0.00502   -0.02005    0.00844
N1S   3    0.727608    0.777939    0.052709    11.00000    0.22309    0.12029 =
         0.11225   -0.01492    0.02067   -0.04467
C1S   1    0.696818    0.749532    0.063126    11.00000    0.13633    0.10154 =
         0.10574   -0.00545    0.00260   -0.00836
C2S   1    0.660226    0.713889    0.076434    11.00000    0.12676    0.09369 =
         0.17654    0.02470    0.00787    0.00397
AFIX 137
H2S1  2    0.677686    0.683583    0.071516    11.00000   -1.50000
H2S2  2    0.616933    0.707165    0.063824    11.00000   -1.50000
H2S3  2    0.660271    0.725799    0.103341    11.00000   -1.50000
AFIX   0
N2S   3    0.650917    0.277525    0.416454    11.00000    0.09914    0.14379 =
         0.12572   -0.04797   -0.00379   -0.00401
C3S   1    0.678155    0.251427    0.429111    11.00000    0.14126    0.15127 =
         0.11493   -0.03974    0.00825    0.01719
C4S   1    0.704010    0.214199    0.439664    11.00000    0.24915    0.19437 =
         0.21293   -0.00568   -0.01191    0.06318
AFIX 137
H4S1  2    0.697506    0.214304    0.465464    11.00000   -1.50000
H4S2  2    0.749271    0.219561    0.437771    11.00000   -1.50000
H4S3  2    0.683559    0.182371    0.423230    11.00000   -1.50000
AFIX   0
HKLF    4


REM  JN_B2_0023_0m_a.res in P-1
REM wR2 = 0.3213, GooF = S = 1.046, Restrained GooF = 0.983 for all data
REM R1 = 0.1086 for 19346 Fo > 4sig(Fo) and 0.1476 for all 28897 data
REM 4033 parameters refined using 9180 restraints

END

WGHT      0.1555    137.3590

REM Highest difference peak  0.702,  deepest hole -0.657,  1-sigma level  0.075
Q1    1   0.4609  0.6234  0.2484  11.00000  0.05    0.70
Q2    1   0.4777  0.6351  0.2592  11.00000  0.05    0.67
Q3    1   0.2434  0.3348  0.4281  11.00000  0.05    0.67
Q4    1   0.7806  0.1467  0.2983  11.00000  0.05    0.65
Q5    1   0.1239  0.2721  0.3765  11.00000  0.05    0.61
Q6    1   0.0199  0.2247  0.3366  11.00000  0.05    0.58
Q7    1  -0.0195  0.2316  0.2820  11.00000  0.05    0.58
Q8    1   0.2640  0.3315  0.4835  11.00000  0.05    0.56
Q9    1  -0.0808  0.3387  0.3360  11.00000  0.05    0.55
Q10   1   0.3444  0.5011  0.2101  11.00000  0.05    0.54
;
_shelx_res_checksum   78084

_shelx_hkl_file
;
  -2   0   0  504.95   29.20
  -2   0   0  490.65   29.20
  -2   0   0  506.55   29.20
  -2   0   0  496.65   29.20
  -2   0   0  509.65   29.20
  -2   0   0  505.35   29.20
  -2   0   0  495.45   29.20
   2   0   0  511.65   29.20
   2   0   0  499.95   29.20
   2   0   0  520.05   29.20
   2   0   0  512.75   29.20
   2   0   0  500.45   29.20
  -3   0   0 2691.83  152.28
  -3   0   0 2688.33  152.28
  -3   0   0 2467.25  152.18
  -3   0   0 2559.04  152.18
   3   0   0 2630.64  152.18
   3   0   0 2646.84  152.28
   3   0   0 2719.33  152.18
   3   0   0 2792.62  152.18
   3   0   0 2588.44  152.18
   4   0   0   51.49    3.90
   4   0   0   50.39    4.40
   4   0   0   52.49    4.60
   4   0   0   50.59    3.80
   4   0   0   51.09    4.60
   4   0   0   46.80    4.50
   6   0   0  103.59    7.30
   6   0   0  106.59    7.70
   6   0   0  118.19    7.60
   6   0   0  109.29    7.60
   6   0   0  104.29    7.60
   6   0   0   96.99    6.90
   6   0   0   97.39    6.90
   7   0   0  441.06   27.10
   7   0   0  471.45   26.80
   7   0   0  456.35   26.80
   7   0   0  447.86   27.10
   7   0   0  466.55   27.00
   7   0   0  444.76   27.10
   7   0   0  462.95   27.10
   8   0   0  112.29    8.10
   8   0   0   99.99    7.90
   8   0   0  106.69    8.30
   8   0   0  109.99    7.50
   8   0   0  102.19    8.30
   8   0   0  117.89    7.40
   8   0   0  111.99    8.20
   9   0   0  104.89    8.50
   9   0   0  101.59    8.60
   9   0   0  117.59    7.60
   9   0   0  106.39    8.50
   9   0   0  107.19    8.20
   9   0   0  113.89    7.50
   9   0   0  107.19    8.60
  10   0   0   26.70    6.00
  10   0   0   30.70    6.10
  10   0   0   25.90    6.00
  10   0   0   39.40    4.20
  10   0   0   35.40    4.40
  10   0   0   21.80    6.00
  11   0   0   48.70    5.30
  11   0   0   62.39   10.50
  11   0   0   43.20    6.40
  11   0   0   45.10    6.20
  11   0   0   48.00    6.70
  11   0   0   43.40    5.70
  12   0   0   12.30    3.60
  12   0   0   17.50    3.30
  12   0   0    7.60    2.20
  12   0   0   11.90    2.40
  12   0   0   12.50    2.80
  12   0   0   21.10    5.60
  13   0   0    4.50    2.90
  13   0   0    5.40    2.90
  13   0   0    1.80    2.40
  13   0   0    4.00    3.40
  13   0   0    4.20    1.80
  14   0   0   17.00    4.50
  14   0   0   36.40    7.10
  14   0   0   23.70    6.70
  14   0   0   26.00    6.30
  15   0   0   -1.90    2.60
  15   0   0   -0.30    3.10
  15   0   0    5.10    4.20
  16   0   0  176.68   13.70
  16   0   0  159.18   13.30
  16   0   0  174.18   12.70
  17   0   0    0.50    3.20
  17   0   0   10.90    4.40
  18   0   0   -6.40    3.80
  17  -1   0   -3.20    3.20
  16  -1   0    1.30    3.20
  16  -1   0   -0.60    3.10
  15  -1   0   59.49    7.30
  15  -1   0   62.09    7.40
  15  -1   0   46.40    6.00
  15  -1   0   56.49    8.20
  14  -1   0    6.70    2.20
  14  -1   0   10.20    3.00
  14  -1   0   10.90    3.60
  14  -1   0   12.90    3.60
  14  -1   0   13.40    3.40
  13  -1   0   29.30    5.90
  13  -1   0   38.70    7.10
  13  -1   0   37.10    6.60
  13  -1   0   28.20    4.80
  13  -1   0   25.10    6.30
  13  -1   0   27.20    4.80
  13  -1   0   40.70    6.70
  12  -1   0    2.20    2.90
  12  -1   0    5.30    2.70
  12  -1   0    2.30    2.40
  12  -1   0    2.90    2.20
  12  -1   0    2.80    1.60
  12  -1   0    3.30    1.40
  11  -1   0    5.50    2.20
  11  -1   0    7.90    2.20
  11  -1   0    3.80    3.10
  11  -1   0    7.10    1.80
  11  -1   0    5.50    2.80
  11  -1   0    9.00    4.10
  10  -1   0   28.00    4.00
  10  -1   0   19.30    5.50
  10  -1   0   24.70    5.50
  10  -1   0   25.60    5.90
  10  -1   0   25.30    4.20
   9  -1   0  121.19    8.60
   9  -1   0  107.19    9.10
   9  -1   0  125.09    8.00
   9  -1   0  110.09    9.00
   9  -1   0  118.49    9.00
   9  -1   0  121.29    9.20
   9  -1   0  121.29    8.20
   8  -1   0    9.80    2.60
   8  -1   0    9.80    2.20
   8  -1   0    6.80    2.20
   8  -1   0    6.40    1.90
   7  -1   0  131.19    7.50
   7  -1   0  105.39    8.20
   7  -1   0  102.59    8.20
   7  -1   0  114.99    8.30
   7  -1   0  110.89    8.40
   7  -1   0  124.59    7.70
   7  -1   0  105.89    7.90
   6  -1   0 2120.39  124.69
   6  -1   0 2121.69  124.69
   6  -1   0 2237.58  124.89
   6  -1   0 2211.88  124.89
   6  -1   0 2095.69  124.79
   6  -1   0 2167.48  124.79
   6  -1   0 2178.68  124.89
   5  -1   0 2250.47  126.59
   5  -1   0 2059.49  126.49
   5  -1   0 2242.48  126.69
   5  -1   0 2259.27  126.69
   5  -1   0 2237.38  126.69
   5  -1   0 2080.89  126.49
   5  -1   0 2233.58  126.69
   4  -1   0   50.09    4.10
   4  -1   0   51.69    3.80
   4  -1   0   50.49    4.00
   4  -1   0   45.90    4.40
   4  -1   0   45.10    4.40
   4  -1   0   52.69    4.60
  -3   1   0 4573.24  255.87
  -3   1   0 4966.60  256.17
  -3   1   0 4476.35  255.87
  -3   1   0 3946.61  255.87
  -3   1   0 4822.52  256.17
  -3   1   0 3883.91  255.87
   2  -1   0 1076.99   63.89
   2  -1   0 1143.09   63.99
   2  -1   0 1118.69   63.89
   2  -1   0 1170.28   63.99
   2  -1   0 1064.89   63.89
   2  -1   0  926.21   63.89
   2  -1   0 1199.18   63.99
  -2   1   0 1075.29   63.89
  -2   1   0 1156.48   63.99
  -2   1   0 1176.98   63.99
  -2   1   0  963.00   63.89
  -2   1   0 1177.28   63.89
  -2   1   0 1163.78   63.89
   1  -1   0 4661.83  270.17
  -1   1   0 4699.13  270.57
  -1  -1   0 5673.83  313.57
   1   1   0 5184.58  313.77
  -2  -1   0 1276.07   70.49
  -2  -1   0 1252.27   70.49
  -2  -1   0 1192.08   70.39
  -2  -1   0 1273.87   70.59
  -2  -1   0 1227.48   70.59
  -2  -1   0 1196.98   70.49
  -2  -1   0 1219.78   70.49
   2   1   0 1207.88   70.49
   2   1   0 1220.38   70.49
   2   1   0 1204.08   70.49
   2   1   0 1222.88   70.49
   2   1   0 1255.47   70.59
   2   1   0 1147.59   70.39
  -3  -1   0  814.02   47.40
  -3  -1   0  852.01   47.60
  -3  -1   0  816.92   47.60
   3   1   0  826.42   47.60
   3   1   0  798.42   47.40
   3   1   0  826.22   47.50
   3   1   0  816.22   47.60
   3   1   0  798.62   47.40
   3   1   0  830.62   47.50
   3   1   0  832.62   47.50
   4   1   0 4175.98  240.58
   5   1   0  173.98   10.60
   5   1   0  172.78   10.20
   5   1   0  170.28   10.60
   5   1   0  170.08   10.80
   5   1   0  155.48   10.50
   5   1   0  177.68   10.70
   5   1   0  152.68   10.20
   6   1   0  216.08   13.50
   6   1   0  221.48   13.60
   6   1   0  214.68   13.50
   6   1   0  213.88   13.10
   6   1   0  211.68   13.50
   6   1   0  227.18   13.60
   6   1   0  216.68   13.10
   7   1   0  115.99    8.00
   7   1   0  137.99    8.70
   7   1   0  130.89    8.90
   7   1   0  125.09    8.60
   7   1   0  122.09    8.00
   7   1   0  125.09    8.70
   7   1   0  112.69    8.90
   8   1   0  113.99    8.20
   8   1   0  106.29    8.20
   8   1   0  106.19    7.20
   8   1   0  115.99    8.10
   8   1   0  106.19    8.10
   8   1   0   98.29    8.00
   8   1   0  101.59    7.30
   9   1   0  481.25   30.10
   9   1   0  503.65   29.60
   9   1   0  494.05   30.20
   9   1   0  521.95   30.00
   9   1   0  522.35   29.70
   9   1   0  514.15   30.20
   9   1   0  486.15   30.00
  10   1   0    1.20    2.60
  10   1   0    5.10    2.30
  10   1   0    0.70    2.50
  10   1   0   -0.30    2.30
  10   1   0    5.10    1.50
  10   1   0    3.70    1.70
  11   1   0  159.18   11.20
  11   1   0  173.68   11.30
  11   1   0  134.59   11.00
  11   1   0  171.08   13.80
  11   1   0  147.89   10.90
  11   1   0  156.18   10.30
  12   1   0   26.90    6.70
  12   1   0   23.30    5.80
  12   1   0   30.50    5.70
  12   1   0   21.90    6.30
  12   1   0   26.90    3.90
  13   1   0   99.49    9.00
  13   1   0   91.29    9.20
  13   1   0   98.29    9.10
  13   1   0  100.19    8.70
  14   1   0   32.00    6.90
  14   1   0   37.10    7.40
  14   1   0   35.20    7.50
  15   1   0  101.29    9.60
  15   1   0   93.19    9.60
  15   1   0   84.79    9.20
  16   1   0    0.70    3.20
  16   1   0    3.80    3.70
  16   1   0    8.00    4.20
  17   1   0    2.90    4.60
  17   1   0    3.20    3.70
  18   1   0   -6.60    4.20
  16  -2   0   14.20    3.80
  16  -2   0   10.00    3.30
  16  -2   0    9.50    2.80
  15  -2   0   27.60    6.30
  15  -2   0   22.40    5.00
  15  -2   0   19.70    4.90
  15  -2   0   23.20    4.80
  14  -2   0   -0.10    3.10
  14  -2   0    0.70    2.90
  14  -2   0   -2.20    1.80
  14  -2   0   -0.10    2.30
  14  -2   0    6.10    3.50
  14  -2   0   -0.70    2.90
  14  -2   0   -0.60    2.00
  13  -2   0   19.60    4.50
  13  -2   0   21.80    4.70
  13  -2   0   35.00    6.60
  13  -2   0   30.90    5.80
  13  -2   0   30.60    6.50
  12  -2   0   67.69    7.60
  12  -2   0   77.09    5.90
  12  -2   0   88.59    7.60
  12  -2   0   74.99    7.60
  12  -2   0   69.99    7.00
  12  -2   0   67.79    7.40
  12  -2   0   73.69    6.20
  11  -2   0    5.30    2.80
  11  -2   0    6.40    2.90
  11  -2   0    4.80    3.40
  11  -2   0    1.00    3.10
  11  -2   0    1.10    2.80
  11  -2   0    2.30    1.70
  11  -2   0    1.70    4.40
  10  -2   0  130.29   10.00
  10  -2   0  135.69   10.00
  10  -2   0  141.09    9.20
  10  -2   0  126.39   10.20
  10  -2   0  140.99    9.30
  10  -2   0  138.49    9.60
  10  -2   0  141.79   10.20
   9  -2   0  257.87   16.00
   9  -2   0  256.27   15.80
   9  -2   0  254.97   15.40
   9  -2   0  258.27   15.50
   9  -2   0  239.08   16.00
   9  -2   0  254.47   16.20
   9  -2   0  252.47   16.10
   8  -2   0  229.28   14.70
   8  -2   0  233.68   14.30
   8  -2   0  245.58   14.70
   8  -2   0  213.98   14.50
   8  -2   0  226.88   14.00
   8  -2   0  224.98   14.10
   8  -2   0  239.08   14.60
   7  -2   0  172.88   11.40
   7  -2   0  181.28   11.10
   7  -2   0  158.48   11.40
   7  -2   0  174.88   11.40
   7  -2   0  177.98   10.90
   7  -2   0  182.78   11.60
   7  -2   0  179.08   11.00
   6  -2   0  290.97   17.50
   6  -2   0  292.27   17.40
   6  -2   0  279.67   17.70
   6  -2   0  289.47   17.80
   6  -2   0  302.57   17.70
   6  -2   0  291.57   17.90
   6  -2   0  304.57   17.50
   5  -2   0   51.59    5.30
   5  -2   0   63.99    5.70
   5  -2   0   61.59    4.60
   5  -2   0   63.19    4.90
   5  -2   0   64.39    5.20
   5  -2   0   66.99    5.30
   5  -2   0   65.49    4.90
   4  -2   0  971.30   55.59
   4  -2   0  891.81   55.49
   4  -2   0 1006.70   55.49
   4  -2   0  896.71   55.49
   4  -2   0  990.90   55.59
   4  -2   0  942.91   55.49
   4  -2   0 1014.80   55.49
   3  -2   0  876.51   53.89
   3  -2   0  987.90   53.89
   3  -2   0  993.40   54.09
   3  -2   0  848.82   53.89
   3  -2   0  889.21   53.89
   3  -2   0  963.00   53.99
   3  -2   0  973.90   53.89
  -3   2   0  913.11   53.99
  -3   2   0  956.80   53.99
   2  -2   0 1816.92  102.89
   2  -2   0 1829.32  102.89
   2  -2   0 1778.82  102.89
   2  -2   0 1885.01  102.99
  -2   2   0 1719.93  102.89
  -2   2   0 1779.12  102.99
  -2   2   0 1730.13  102.99
  -2   2   0 1894.01  102.89
  -2   2   0 1734.73  102.89
  -2   2   0 1777.62  102.99
  -2   2   0 1706.33  102.89
   1  -2   0  385.26   24.20
  -1   2   0  431.26   24.30
  -1   2   0  440.16   24.20
   0  -2   0  352.86   20.50
   0  -2   0  363.26   20.50
   0   2   0  357.46   20.50
   0   2   0  348.77   20.50
  -1  -2   0  452.15   25.70
  -1  -2   0  440.36   25.70
   1   2   0  439.46   25.70
   1   2   0  431.96   25.70
   1   2   0  453.65   25.70
  -2  -2   0 1614.94   90.39
  -2  -2   0 1511.25   90.39
  -2  -2   0 1465.95   90.49
   2   2   0 1686.33   90.59
  -3  -2   0   67.59    4.70
  -3  -2   0   59.49    4.10
   3   2   0   61.79    4.10
   3   2   0   62.39    4.50
   3   2   0   66.79    5.00
   3   2   0   60.49    4.60
  -4  -2   0 3952.50  225.58
   4   2   0 3954.90  225.68
   4   2   0 3843.02  225.58
   5   2   0   57.69    5.30
   5   2   0   68.59    5.60
   5   2   0   73.69    5.50
   5   2   0   57.69    4.40
   5   2   0   54.89    5.20
   5   2   0   61.19    4.60
   6   2   0  111.49    8.00
   6   2   0  115.39    8.00
   6   2   0  120.29    7.50
   6   2   0  114.19    8.20
   6   2   0  113.39    7.30
   6   2   0  113.99    8.30
   7   2   0   74.29    6.60
   7   2   0   71.59    6.60
   7   2   0   75.49    5.40
   7   2   0   81.79    6.40
   7   2   0   69.49    5.50
   7   2   0   78.59    6.30
   8   2   0   29.90    4.60
   8   2   0   30.80    5.20
   8   2   0   20.40    5.00
   8   2   0   16.10    5.20
   8   2   0   25.80    3.60
   9   2   0  248.98   14.60
   9   2   0  224.88   15.20
   9   2   0  229.68   15.40
   9   2   0  238.68   15.50
   9   2   0  253.57   15.50
  10   2   0  277.87   16.70
  10   2   0  262.17   18.40
  10   2   0  253.57   16.50
  10   2   0  246.58   15.60
  10   2   0  243.78   16.50
  11   2   0  310.17   17.80
  11   2   0  280.77   17.80
  11   2   0  274.77   17.50
  11   2   0  241.58   16.70
  11   2   0  272.07   17.70
  12   2   0   12.30    3.60
  12   2   0    8.50    2.60
  13   2   0  132.49   10.50
  13   2   0  126.99   10.20
  13   2   0  120.59   10.40
  14   2   0   26.70    7.20
  14   2   0   29.00    7.50
  14   2   0   32.00    6.90
  15   2   0    1.80    3.90
  15   2   0    1.10    3.40
  15   2   0    0.90    3.10
  16   2   0   59.39    9.40
  16   2   0   66.19    8.80
  16   2   0   68.99    9.30
  17   2   0    2.10    3.90
  17   2   0    6.20    4.60
  18   2   0   -2.00    4.20
  19   2   0   -6.40    5.20
  16  -3   0    7.40    2.40
  16  -3   0    7.30    2.40
  16  -3   0    3.70    3.70
  15  -3   0   55.49    7.20
  15  -3   0   42.50    5.80
  15  -3   0   38.80    6.00
  15  -3   0   38.40    7.70
  14  -3   0   74.29    8.00
  14  -3   0   83.19    9.10
  14  -3   0   70.49    6.70
  14  -3   0   63.19    8.20
  14  -3   0   73.39    8.20
  14  -3   0   73.79    6.80
  14  -3   0   62.29    7.30
  13  -3   0  111.79    9.00
  13  -3   0   97.29    8.70
  13  -3   0   91.49    8.30
  13  -3   0   88.39    9.40
  13  -3   0  100.19    9.00
  13  -3   0  101.69    7.70
  13  -3   0   97.29    7.60
  12  -3   0  214.78   14.10
  12  -3   0  213.18   14.00
  12  -3   0  230.88   14.60
  12  -3   0  235.58   13.80
  12  -3   0  193.78   14.40
  12  -3   0  226.88   14.60
  12  -3   0  218.78   14.80
  11  -3   0    6.30    3.50
  11  -3   0    3.60    2.70
  11  -3   0    3.60    1.80
  11  -3   0    7.70    2.60
  11  -3   0    3.90    1.70
  11  -3   0   -0.40    3.30
  10  -3   0  103.29    8.50
  10  -3   0  104.39    8.10
  10  -3   0  110.19    7.90
  10  -3   0  100.99    8.90
  10  -3   0   99.49    7.60
  10  -3   0  108.59    8.70
  10  -3   0  111.69    9.00
   9  -3   0   41.60    5.20
   9  -3   0   44.00    6.20
   9  -3   0   49.60    4.80
   9  -3   0   38.10    5.70
   9  -3   0   40.70    5.70
   8  -3   0    8.70    2.20
   8  -3   0    8.80    2.20
   8  -3   0   16.80    3.70
   8  -3   0    9.00    1.90
   8  -3   0   18.70    5.20
   8  -3   0   10.70    2.70
   7  -3   0  390.56   22.30
   7  -3   0  385.36   22.40
   7  -3   0  364.46   22.80
   7  -3   0  385.16   22.70
   7  -3   0  368.36   22.60
   7  -3   0  376.36   22.60
   7  -3   0  371.66   22.40
   6  -3   0   81.99    6.60
   6  -3   0   89.19    6.90
   6  -3   0   91.69    6.40
   6  -3   0   93.19    6.20
   6  -3   0   88.89    6.90
   6  -3   0   95.89    6.40
   6  -3   0   89.59    7.30
   5  -3   0  243.98   15.10
   5  -3   0  261.07   15.50
   5  -3   0  241.38   15.20
   5  -3   0  246.98   15.30
   5  -3   0  260.47   15.00
   5  -3   0  245.48   15.10
   5  -3   0  261.97   15.00
   4  -3   0 1416.66   82.29
   4  -3   0 1422.46   82.29
   4  -3   0 1497.75   82.49
   4  -3   0 1443.66   82.39
   4  -3   0 1390.66   82.29
   4  -3   0 1445.26   82.29
  -4   3   0 1367.06   82.39
   3  -3   0   -0.30    0.90
   3  -3   0    2.20    1.10
   3  -3   0   -0.30    1.20
   3  -3   0   -0.50    0.90
   3  -3   0    2.50    1.20
   3  -3   0    0.10    0.60
  -3   3   0    0.80    0.80
  -3   3   0    0.00    1.10
   2  -3   0    0.80    0.40
   2  -3   0    0.90    0.60
   2  -3   0    1.40    0.90
  -2   3   0    1.70    0.70
   1  -3   0  236.98   14.10
   1  -3   0  262.47   14.20
  -1   3   0  227.08   14.10
   0  -3   0  478.05   28.20
   0  -3   0  498.05   28.10
   0   3   0  472.95   28.10
   0   3   0  501.85   28.20
  -1  -3   0   18.90    2.30
  -1  -3   0   18.80    2.20
   1   3   0   23.40    2.10
  -3  -3   0 2153.48  136.19
   3   3   0 2319.07  136.19
   3   3   0 2440.76  136.29
   3   3   0 2538.85  136.29
  -4  -3   0  377.66   21.70
   4   3   0  376.36   22.10
   4   3   0  369.96   21.70
   4   3   0  356.76   22.00
   4   3   0  363.66   21.90
   4   3   0  390.06   22.10
   5   3   0 2774.82  159.68
   5   3   0 2636.84  159.48
   5   3   0 2821.42  159.68
   5   3   0 2795.72  159.78
   5   3   0 2814.52  159.78
   6   3   0  244.78   14.90
   6   3   0  217.48   14.70
   6   3   0  241.48   14.20
   6   3   0  248.78   15.00
   6   3   0  242.78   14.80
   7   3   0  114.29    8.10
   7   3   0  103.59    7.80
   7   3   0  108.19    8.20
   7   3   0  106.29    7.90
   7   3   0   99.69    6.90
   8   3   0   34.40    5.40
   8   3   0   44.70    3.80
   8   3   0   27.40    5.30
   8   3   0   35.10    5.50
   9   3   0    3.50    2.60
   9   3   0    5.50    1.40
   9   3   0    4.00    3.20
   9   3   0    7.80    2.30
  10   3   0  329.37   21.60
  10   3   0  374.46   22.60
  10   3   0  360.96   22.40
  10   3   0  371.36   22.40
  10   3   0  386.26   22.50
  11   3   0  891.71   49.10
  11   3   0  841.72   48.90
  11   3   0  741.53   48.20
  11   3   0  842.82   48.90
  11   3   0  823.62   49.10
  12   3   0   24.80    6.40
  12   3   0   11.90    3.70
  13   3   0    5.70    3.50
  13   3   0    3.90    3.20
  13   3   0    1.50    2.70
  14   3   0    0.90    3.80
  14   3   0    3.60    2.90
  14   3   0    0.70    3.40
  15   3   0    3.30    3.60
  15   3   0    4.70    3.30
  15   3   0    8.80    4.30
  16   3   0   15.80    4.00
  16   3   0   17.40    5.00
  16   3   0   19.00    5.70
  17   3   0   10.60    5.30
  17   3   0   13.60    7.00
  18   3   0   -1.00    4.70
  16  -4   0    7.40    2.50
  16  -4   0    7.00    3.80
  16  -4   0    3.90    2.40
  15  -4   0    2.20    1.90
  15  -4   0    3.00    2.30
  15  -4   0    0.60    3.60
  15  -4   0   -3.50    3.10
  14  -4   0   26.00    5.20
  14  -4   0   23.70    7.40
  14  -4   0   22.90    5.30
  14  -4   0   29.60    6.50
  13  -4   0  395.96   24.50
  13  -4   0  392.56   24.40
  13  -4   0  408.56   23.80
  13  -4   0  370.06   24.70
  13  -4   0  390.66   23.70
  12  -4   0   38.90    7.00
  12  -4   0   38.80    5.80
  12  -4   0   42.80    5.30
  12  -4   0   43.60    5.40
  12  -4   0   50.49    7.00
  12  -4   0   42.70    4.70
  11  -4   0   92.19    7.70
  11  -4   0   91.49    9.10
  11  -4   0   83.19    8.40
  11  -4   0   88.49    8.50
  11  -4   0   93.29    6.90
  11  -4   0   72.79    7.30
  11  -4   0   91.09    7.80
  10  -4   0   43.20    7.30
  10  -4   0   53.39    6.70
  10  -4   0   58.39    7.70
  10  -4   0   61.29    6.70
  10  -4   0   62.29    5.60
  10  -4   0   69.99    6.00
  10  -4   0   57.89    5.90
   9  -4   0  265.47   17.00
   9  -4   0  268.37   16.60
   9  -4   0  276.97   16.90
   9  -4   0  272.57   16.50
   9  -4   0  270.07   17.30
   9  -4   0  279.27   16.60
   9  -4   0  257.87   16.90
   8  -4   0    1.80    2.00
   8  -4   0    1.00    1.60
   8  -4   0    0.60    1.50
   8  -4   0   -0.10    2.10
   8  -4   0    2.50    2.20
   8  -4   0    0.70    1.20
   7  -4   0  140.39    8.80
   7  -4   0  134.89    9.60
   7  -4   0  142.59    8.70
   7  -4   0  129.89    9.10
   7  -4   0  117.39    8.80
   7  -4   0  132.79    9.20
   7  -4   0  132.09    8.70
   6  -4   0   92.89    6.70
   6  -4   0   89.09    6.70
   6  -4   0   84.49    6.20
   6  -4   0   95.99    7.30
   6  -4   0   78.99    6.20
   6  -4   0   84.59    6.30
   5  -4   0  526.95   32.50
   5  -4   0  530.55   32.50
   5  -4   0  528.65   32.40
   5  -4   0  612.94   32.90
   5  -4   0  548.35   32.50
   5  -4   0  595.24   32.70
   4  -4   0  255.47   14.00
   4  -4   0  218.28   13.60
   4  -4   0  234.18   13.50
   4  -4   0  225.88   13.50
  -4   4   0  194.58   13.50
   3  -4   0  835.72   45.80
   3  -4   0  792.72   45.50
   3  -4   0  781.52   45.60
   3  -4   0  769.02   45.60
  -3   4   0  759.32   45.50
   2  -4   0  805.52   45.90
   2  -4   0  777.82   45.80
   1  -4   0  787.72   44.70
   1  -4   0  805.02   44.80
  -1   4   0  729.03   44.70
   0  -4   0 1121.39   65.29
   0   4   0 1067.69   65.19
   0   4   0 1205.48   65.29
  -1  -4   0 2300.07  132.69
   2   4   0  717.73   41.60
   2   4   0  718.13   41.70
   3   4   0 2670.23  149.29
   3   4   0 2473.85  149.19
   3   4   0 2593.64  149.29
   3   4   0 2615.64  149.29
   4   4   0  914.81   53.09
   4   4   0  852.91   52.79
   4   4   0  893.21   52.99
   4   4   0  973.10   53.19
   4   4   0  938.91   53.19
   5   4   0  202.18   13.10
   5   4   0  215.88   13.20
   5   4   0  208.98   13.40
   5   4   0  233.38   13.40
   5   4   0  203.08   12.50
   6   4   0 1609.14  100.59
   6   4   0 1819.72  100.99
   6   4   0 1729.33  100.99
   6   4   0 1801.72  101.09
   6   4   0 1761.22  100.89
   7   4   0   12.60    2.60
   7   4   0   16.70    4.90
   8   4   0  268.37   15.30
   8   4   0  224.38   15.10
   8   4   0  247.28   15.40
   8   4   0  231.48   14.20
   8   4   0  218.98   15.20
   9   4   0    2.60    2.50
   9   4   0    1.30    4.00
   9   4   0    6.50    3.00
   9   4   0    3.90    1.30
   9   4   0    5.90    3.50
  10   4   0   71.89    7.50
  10   4   0   62.59    6.90
  10   4   0   75.99    7.00
  10   4   0   67.99    7.20
  11   4   0  191.58   12.00
  11   4   0  186.18   12.60
  11   4   0  172.88   12.50
  11   4   0  148.29   10.90
  12   4   0   31.30    7.10
  12   4   0   52.59    7.10
  12   4   0   42.80    7.00
  13   4   0   -3.00    2.80
  13   4   0    2.00    3.50
  13   4   0    3.30    3.30
  14   4   0  165.48   13.40
  14   4   0  181.18   13.20
  14   4   0  169.38   13.60
  15   4   0    7.20    4.20
  15   4   0    3.20    4.10
  15   4   0   -1.90    3.40
  16   4   0   -2.80    4.00
  16   4   0    4.20    4.50
  16   4   0   -7.20    4.60
  17   4   0   -3.40    4.20
  17   4   0   -1.50    5.10
  17   4   0   -5.40    6.20
  18   4   0    9.20    4.90
  16  -5   0    3.00    2.40
  16  -5   0    0.00    2.40
  16  -5   0    1.20    3.50
  15  -5   0   64.69    6.60
  15  -5   0   54.69    9.50
  15  -5   0   61.69    6.60
  15  -5   0   49.50    8.80
  14  -5   0   -2.20    3.10
  14  -5   0   -0.10    1.90
  14  -5   0   -1.10    2.20
  14  -5   0   -4.70    3.30
  13  -5   0    8.80    3.10
  13  -5   0    7.00    2.90
  13  -5   0    3.50    3.30
  13  -5   0    6.40    2.20
  12  -5   0   49.30    5.60
  12  -5   0   35.60    9.90
  12  -5   0   50.39    6.60
  12  -5   0   45.20    7.50
  12  -5   0   46.60    5.20
  11  -5   0  153.38   11.00
  11  -5   0  153.48   10.30
  11  -5   0  158.08   11.50
  11  -5   0  152.98   11.70
  10  -5   0   61.19    8.10
  10  -5   0   66.49    6.70
  10  -5   0   54.09    7.40
  10  -5   0   47.40    6.50
  10  -5   0   66.69    5.80
   9  -5   0    1.00    2.20
   9  -5   0    2.70    1.60
   9  -5   0    1.00    1.50
   9  -5   0   -3.20    2.40
   9  -5   0   -3.10    2.40
   8  -5   0   -3.00    2.00
   8  -5   0   -1.10    2.30
   8  -5   0   -1.60    2.00
   8  -5   0    1.20    1.60
   8  -5   0    3.40    2.00
   8  -5   0    0.70    1.20
   7  -5   0  133.49   10.00
   7  -5   0  126.79    9.40
   7  -5   0  153.68    9.20
   7  -5   0  144.79    9.20
   7  -5   0  139.89    9.50
   6  -5   0   35.10    4.20
   6  -5   0   37.80    4.50
   6  -5   0   35.10    3.90
   5  -5   0    3.40    1.40
   5  -5   0    0.10    1.90
   5  -5   0    4.50    1.50
   5  -5   0    3.30    1.10
   4  -5   0  217.98   12.50
   4  -5   0  227.68   13.10
   4  -5   0  195.68   12.40
   4  -5   0  204.08   12.60
  -4   5   0  189.18   12.30
   3  -5   0  316.07   17.40
   3  -5   0  245.78   16.90
   3  -5   0  306.67   16.80
   3  -5   0  279.77   17.00
   2  -5   0  379.06   22.50
   2  -5   0  393.56   22.80
   1  -5   0  207.38   11.90
   1  -5   0  211.28   11.60
  -1   5   0  178.48   11.70
  -1   5   0  189.18   11.70
   0  -5   0 1817.32  106.29
   0   5   0 1963.90  106.29
   0   5   0 1748.82  106.19
   1   5   0  500.45   29.20
   2   5   0  640.74   37.00
   2   5   0  630.44   37.00
   3   5   0  499.75   29.70
   3   5   0  512.65   29.70
  -4  -5   0 7449.85  415.56
   4   5   0 6740.33  414.16
   5   5   0   72.09    6.30
   5   5   0   93.89    6.60
   5   5   0   84.39    6.70
   5   5   0   69.69    6.00
   6   5   0  787.82   45.10
   6   5   0  701.93   44.50
   6   5   0  759.82   44.90
   6   5   0  798.62   45.10
   6   5   0  800.82   45.20
   7   5   0   58.69    4.20
   7   5   0   61.49    6.30
   7   5   0   64.49    6.40
   7   5   0   66.09    6.40
   7   5   0   51.79    5.90
   8   5   0   18.10    5.70
   9   5   0    4.80    2.70
   9   5   0    2.90    2.20
   9   5   0    1.70    1.20
   9   5   0    3.90    2.50
  10   5   0  438.86   25.10
  10   5   0  363.16   23.90
  10   5   0  438.36   25.30
  10   5   0  393.56   25.60
  11   5   0    1.70    2.50
  11   5   0    1.00    3.30
  11   5   0   -0.50    1.20
  12   5   0   84.59    8.40
  12   5   0   74.69    8.20
  12   5   0   71.99    8.40
  13   5   0   26.30    7.50
  13   5   0   36.00    7.60
  14   5   0    5.20    3.10
  15   5   0   93.59   11.00
  15   5   0  101.79   10.50
  15   5   0  102.79   11.30
  16   5   0   -5.90    4.00
  16   5   0   -1.60    4.50
  16   5   0    0.50    5.20
  17   5   0   17.00    5.40
  17   5   0   14.20    8.40
  17   5   0   16.90    5.10
  18   5   0    5.80    5.50
  18  -6   0    3.60    3.90
  17  -6   0   -3.70    2.70
  17  -6   0   -2.30    4.40
  16  -6   0   38.30    5.80
  16  -6   0   42.60    6.60
  16  -6   0   27.10    8.40
  15  -6   0   -2.90    3.50
  15  -6   0   -5.60    3.80
  15  -6   0    0.50    2.20
  15  -6   0    0.60    2.10
  14  -6   0   -1.90    3.50
  14  -6   0   -1.70    3.40
  14  -6   0   -0.40    2.20
  14  -6   0   -3.30    1.90
  13  -6   0   -1.60    3.10
  13  -6   0   -0.20    2.60
  13  -6   0    1.60    1.90
  13  -6   0    2.10    2.20
  12  -6   0   -2.40    3.10
  12  -6   0    0.10    2.00
  12  -6   0   -4.10    3.10
  12  -6   0   -1.60    1.60
  11  -6   0    2.50    1.80
  11  -6   0    1.60    1.90
  11  -6   0   -1.00    3.00
  11  -6   0    2.80    2.70
  10  -6   0  124.39    8.70
  10  -6   0  121.19    8.70
  10  -6   0  111.79    9.90
  10  -6   0  132.59   11.20
   9  -6   0   81.19    6.60
   9  -6   0   82.49    6.60
   9  -6   0   81.39    8.30
   9  -6   0   59.89    7.50
   8  -6   0    2.90    1.60
   8  -6   0    0.20    2.10
   8  -6   0    2.10    1.50
   8  -6   0   -1.80    2.40
   7  -6   0  473.75   27.20
   7  -6   0  449.36   27.10
   7  -6   0  443.96   27.20
   7  -6   0  469.45   27.70
   6  -6   0   20.70    3.90
   6  -6   0   22.10    3.80
   6  -6   0   15.80    3.50
   5  -6   0  828.92   46.50
   5  -6   0  802.52   46.40
   5  -6   0  832.22   46.80
   5  -6   0  809.72   46.30
  -5   6   0  720.13   46.30
   4  -6   0   29.40    3.40
   4  -6   0   33.50    3.30
   3  -6   0 1325.17   81.19
   3  -6   0 1488.95   81.49
   2  -6   0   59.19   19.40
   1  -6   0  131.59    8.10
   1  -6   0  116.99    7.50
   0   6   0 1849.11  115.39
   0   6   0 2158.98  115.59
   1   6   0  258.47   15.50
   2   6   0   57.79    5.30
   2   6   0   72.59    5.10
   3   6   0    3.50    2.00
   3   6   0    2.40    1.30
   4   6   0 1478.95   90.49
   4   6   0 1596.34   90.69
   4   6   0 1621.74   90.59
   5   6   0  732.53   42.60
   5   6   0  736.33   42.70
   5   6   0  712.53   42.40
   6   6   0    7.10    1.90
   6   6   0    6.80    2.00
   7   6   0  267.77   16.50
   7   6   0  242.98   16.20
   7   6   0  264.67   16.40
   8   6   0  405.46   23.80
   8   6   0  405.96   25.00
   8   6   0  360.46   22.70
   9   6   0  125.89    9.30
   9   6   0   95.79    7.20
   9   6   0  114.69    9.00
   9   6   0  125.29    8.90
  10   6   0   57.59    6.40
  10   6   0   48.10    6.80
  10   6   0   35.20    6.80
  11   6   0    9.30    2.70
  11   6   0    9.80    3.60
  12   6   0   93.29    9.10
  12   6   0   95.79    9.30
  12   6   0   83.69    9.20
  13   6   0   -5.00    3.00
  13   6   0    0.50    3.90
  13   6   0    1.10    3.40
  14   6   0  140.09   12.00
  14   6   0  112.09   11.40
  14   6   0  121.49   11.30
  15   6   0   15.20    4.50
  15   6   0   12.60    4.70
  15   6   0    7.50    3.90
  16   6   0    6.00    8.50
  16   6   0    9.90    7.90
  16   6   0    3.60    5.80
  17   6   0    5.80    5.30
  17   6   0   10.00    4.90
  18  -7   0   -7.10    4.60
  18  -7   0  -10.20    5.90
  17  -7   0   40.70    7.20
  17  -7   0   24.00    5.10
  17  -7   0   32.20    6.60
  16  -7   0   -4.00    2.30
  16  -7   0   -2.80    2.70
  16  -7   0   -2.90    4.00
  15  -7   0   -0.80    4.10
  15  -7   0   -2.10    2.50
  15  -7   0   -4.10    3.60
  14  -7   0   -4.80    3.60
  13  -7   0   45.40    5.70
  13  -7   0   37.60    5.70
  13  -7   0   40.10    8.20
  13  -7   0   39.10    7.10
  12  -7   0  137.29    9.30
  12  -7   0  134.09    9.20
  12  -7   0  113.89   11.00
  12  -7   0  107.79   11.30
  11  -7   0    5.90    2.10
  11  -7   0    2.90    1.60
  11  -7   0    3.10    3.10
  11  -7   0    4.80    3.00
  10  -7   0   -1.90    2.60
  10  -7   0    2.20    2.70
  10  -7   0    5.80    1.80
  10  -7   0    1.70    1.90
   9  -7   0    3.20    2.50
   9  -7   0    1.70    1.60
   9  -7   0    2.80    2.80
   8  -7   0    4.10    1.60
   8  -7   0    0.30    2.10
   8  -7   0    4.10    1.70
   8  -7   0    0.40    2.50
   7  -7   0   48.00    6.60
   7  -7   0   45.30    5.50
   7  -7   0   57.19    5.30
   7  -7   0   53.09    5.10
   6  -7   0  412.86   25.40
   6  -7   0  417.06   24.90
   6  -7   0  439.56   24.90
   6  -7   0  409.96   24.80
   5  -7   0  552.14   32.90
   5  -7   0  603.04   33.40
   5  -7   0  541.95   32.90
   5  -7   0  551.84   32.80
   4  -7   0   24.60    3.10
   4  -7   0   21.40    3.30
   3  -7   0    7.40    1.90
   2  -7   0   97.59    6.80
   2  -7   0   85.59    6.00
   1  -7   0 2381.86  140.79
   1  -7   0 2467.85  140.99
  -1   7   0 2483.15  140.79
   0   7   0    2.50    0.90
   0   7   0    3.40    1.50
   1   7   0  268.57   16.10
   2   7   0   82.19    6.70
   2   7   0   99.79    6.40
   3   7   0   23.30    4.30
   3   7   0   20.80    3.90
   4   7   0    9.60    1.80
   4   7   0   13.60    2.60
   4   7   0   10.30    1.80
   5   7   0  556.14   31.50
   5   7   0  504.15   31.30
   5   7   0  532.15   31.50
   6   7   0 1414.66   79.69
   6   7   0 1293.37   79.39
   6   7   0 1398.76   79.59
   7   7   0   47.00    6.30
   7   7   0   43.90    5.90
   8   7   0  515.75   31.10
   8   7   0  507.25   31.20
   8   7   0  537.25   31.40
   9   7   0  103.09    8.50
   9   7   0   95.69    8.60
   9   7   0   82.09    8.50
  10   7   0   11.10    2.50
  10   7   0    7.00    2.80
  10   7   0   11.30    3.60
  11   7   0   24.90    4.40
  11   7   0   16.70    3.50
  12   7   0    3.00    3.20
  12   7   0    9.20    3.70
  12   7   0   11.30    3.60
  13   7   0   44.50    7.70
  13   7   0   38.30    8.40
  14   7   0  101.19   11.40
  14   7   0  127.69   11.90
  14   7   0  107.29   11.60
  15   7   0   33.90    8.70
  15   7   0   22.50    5.60
  15   7   0   23.10    5.00
  16   7   0    4.50    5.10
  16   7   0    1.10    4.60
  16   7   0    2.80    6.20
  17   7   0    1.90    5.50
  17   7   0    2.50    5.30
  18  -8   0    1.10    4.90
  17  -8   0   25.10    5.80
  16  -8   0   24.40    6.30
  16  -8   0   12.80    2.80
  16  -8   0   15.70    4.60
  15  -8   0   10.90    2.70
  15  -8   0    4.90    3.90
  15  -8   0   10.60    2.50
  14  -8   0   34.80    8.30
  14  -8   0   36.30    6.10
  14  -8   0   43.30    6.10
  13  -8   0   52.39    6.70
  13  -8   0   73.39    6.70
  13  -8   0   54.29    9.50
  12  -8   0    2.20    2.00
  12  -8   0    0.90    3.40
  12  -8   0    0.90    2.00
  12  -8   0   -0.40    3.40
  11  -8   0    0.80    1.60
  11  -8   0   -0.80    2.00
  11  -8   0    0.70    3.30
  10  -8   0  203.18   14.50
  10  -8   0  205.48   13.50
  10  -8   0  226.18   14.80
   9  -8   0  409.66   25.60
   9  -8   0  397.56   26.20
   9  -8   0  450.15   25.30
   8  -8   0  260.97   17.50
   8  -8   0  276.07   16.50
   8  -8   0  269.87   16.60
   8  -8   0  262.47   16.70
   7  -8   0   85.19    7.20
   7  -8   0   82.49    8.50
   7  -8   0   96.09    7.20
   7  -8   0  106.89    7.20
   6  -8   0 1330.87   76.79
   6  -8   0 1356.06   77.19
   6  -8   0 1320.87   76.69
   6  -8   0 1292.57   76.89
   5  -8   0  139.99    8.80
   5  -8   0  145.29    9.00
   5  -8   0  129.19    9.00
   5  -8   0  132.09   10.00
   4  -8   0 1240.18   68.79
   4  -8   0 1153.88   68.39
   4  -8   0 1190.18   68.29
   4  -8   0 1142.19   68.49
   3  -8   0   -0.60    1.80
   2  -8   0    4.80    1.60
   2  -8   0    4.60    1.00
   1  -8   0  358.66   21.40
  -1   8   0  362.46   21.10
   0  -8   0   99.49    6.90
   0   8   0   97.99    6.80
   1   8   0  113.19    7.70
   2   8   0   28.80    3.60
   2   8   0   20.10    4.20
   3   8   0    3.90    2.30
   3   8   0    2.90    1.40
   4   8   0   18.60    4.80
   4   8   0   14.10    4.10
   5   8   0  325.47   19.60
   5   8   0  328.57   19.50
   5   8   0  302.17   19.30
   6   8   0 2184.78  132.89
   6   8   0 2359.06  133.19
   6   8   0 2352.36  133.09
   7   8   0  197.28   16.30
   7   8   0  254.87   15.00
   7   8   0  244.88   15.20
   8   8   0    2.40    2.30
   8   8   0   -2.50    2.90
   9   8   0   81.49    7.60
   9   8   0   83.89    8.20
   9   8   0   72.99    8.00
  10   8   0   90.49    8.60
  10   8   0   99.19    8.10
  10   8   0   70.59    8.50
  11   8   0    6.50    3.20
  11   8   0    0.70    3.40
  11   8   0   -2.80    2.60
  12   8   0   25.60    7.70
  12   8   0   14.60    4.50
  13   8   0    8.70    4.40
  13   8   0   -5.20    3.30
  13   8   0   -4.90    3.90
  14   8   0   -2.90    4.10
  14   8   0    3.30    5.10
  14   8   0    3.40    4.20
  15   8   0    1.10    5.10
  15   8   0    6.10    5.90
  16   8   0   -4.40    5.60
  17   8   0   21.60    7.10
  17   8   0   14.00    5.90
  19  -9   0   15.30    5.30
  19  -9   0   22.30    6.70
  18  -9   0   -3.10    5.30
  18  -9   0    5.60    3.90
  17  -9   0   31.80    8.10
  16  -9   0    8.50    2.80
  16  -9   0    8.20    4.40
  16  -9   0    4.90    2.80
  15  -9   0    7.90    4.50
  15  -9   0   20.00    5.30
  15  -9   0    8.50    2.60
  14  -9   0   -3.40    3.70
  14  -9   0   10.00    3.60
  14  -9   0    3.20    2.40
  14  -9   0   -1.10    2.20
  13  -9   0  288.07   20.90
  13  -9   0  316.37   19.30
  12  -9   0    0.20    2.10
  12  -9   0    4.00    3.40
  12  -9   0   -0.60    4.30
  11  -9   0   35.10    8.40
  11  -9   0   29.30    4.30
  11  -9   0   44.50    5.50
  10  -9   0   27.10    7.30
  10  -9   0   29.90    4.90
  10  -9   0   20.80    5.10
   9  -9   0    1.10    2.80
   9  -9   0    0.20    2.50
   9  -9   0    2.10    2.00
   8  -9   0  106.99   10.30
   8  -9   0  119.09    9.10
   8  -9   0  124.59    8.90
   8  -9   0  131.79    8.90
   7  -9   0    2.00    1.50
   7  -9   0    4.90    1.90
   6  -9   0  301.77   17.50
   6  -9   0  292.57   17.60
   6  -9   0  274.17   18.30
   6  -9   0  284.77   17.40
   5  -9   0  597.24   34.50
   5  -9   0  559.44   33.90
   5  -9   0  579.94   33.80
   5  -9   0  575.04   33.70
   4  -9   0   -0.90   17.30
  -4   9   0  -21.70   19.60
   3  -9   0  285.57   17.00
   3  -9   0  286.87   17.70
   2  -9   0   21.00    2.90
   2  -9   0   24.20    4.60
   1  -9   0  628.74   37.00
  -1   9   0  634.44   36.70
   0  -9   0  229.58   14.00
   0   9   0  223.98   13.80
   1   9   0   -0.40    1.90
   2   9   0  252.17   15.30
   2   9   0  250.37   15.50
   3   9   0  969.90   55.99
   3   9   0  953.50   56.09
   4   9   0  283.17   17.60
   4   9   0  290.07   17.80
   5   9   0  170.98   11.20
   5   9   0  166.08   10.90
   5   9   0  138.49   10.70
   6   9   0  293.47   18.70
   6   9   0  299.37   19.10
   6   9   0  313.77   19.10
   7   9   0  423.76   25.10
   7   9   0  403.56   24.90
   7   9   0  399.16   24.70
   8   9   0   51.19    7.00
   8   9   0   53.19    6.90
   8   9   0   56.79    8.20
   9   9   0  115.79    9.90
   9   9   0  131.99    9.20
   9   9   0  116.29   10.00
  10   9   0    1.70    2.90
  10   9   0   -3.30    3.10
  11   9   0   27.00    8.00
  11   9   0   14.90    4.20
  12   9   0   -4.20    3.00
  12   9   0   -0.70    3.60
  13   9   0    1.60    4.30
  14   9   0   20.20    5.70
  14   9   0   11.60    4.80
  15   9   0   45.80   13.90
  15   9   0   25.80    6.10
  16   9   0   21.90    5.50
  16   9   0   16.00    5.40
  19 -10   0   -0.20    6.50
  19 -10   0    7.80    5.30
  18 -10   0   -7.00    3.90
  17 -10   0    9.70    3.40
  17 -10   0    2.50    5.60
  16 -10   0   -4.60    4.30
  16 -10   0    0.60    3.00
  16 -10   0   -0.40    2.70
  15 -10   0    1.30    2.70
  15 -10   0    2.60    2.60
  15 -10   0    2.90    4.00
  14 -10   0   29.10    9.00
  14 -10   0   46.50    6.20
  14 -10   0   41.80    7.00
  12 -10   0  371.76   24.20
  12 -10   0  384.16   23.10
  12 -10   0  351.26   22.70
  11 -10   0    4.00    3.40
  11 -10   0    4.20    3.10
  11 -10   0    6.00    2.30
  11 -10   0    2.00    2.10
  10 -10   0  166.78   11.00
  10 -10   0  165.68   12.70
  10 -10   0  143.59   10.70
  10 -10   0  146.59   12.60
   9 -10   0    0.10    2.60
   9 -10   0   -3.00    2.80
   9 -10   0   -0.70    1.90
   8 -10   0  279.27   17.10
   8 -10   0  246.48   18.10
   8 -10   0  288.07   17.20
   7 -10   0   93.29    6.70
   7 -10   0   63.89    8.60
   7 -10   0   76.09    6.90
   7 -10   0   84.69    6.80
   6 -10   0   23.90    4.30
   6 -10   0   15.60    4.30
   5 -10   0   58.69    4.90
   5 -10   0   53.39    5.20
   5 -10   0   61.59    5.20
   5 -10   0   46.30    6.90
   4 -10   0 1311.27   77.19
   4 -10   0 1343.37   76.79
   3 -10   0  215.08   13.50
   3 -10   0  200.18   12.60
   2 -10   0  448.26   26.70
   1 -10   0   14.80    4.30
  -1  10   0    9.40    1.90
   0 -10   0  428.06   25.10
   0  10   0  416.06   24.90
  -1 -10   0   47.30    4.70
   1  10   0   36.10    4.80
   2  10   0   98.49    7.90
   2  10   0  110.79    7.50
   3  10   0  490.25   28.30
   3  10   0  462.85   28.40
   4  10   0  325.27   19.90
   4  10   0  324.07   20.10
   5  10   0   60.69    7.00
   5  10   0   72.59    7.10
   5  10   0   60.69    6.40
   6  10   0    7.80    2.10
   6  10   0    8.30    3.20
   6  10   0   11.70    2.30
   7  10   0    0.20    2.30
   7  10   0   -4.30    2.70
   8  10   0   29.80    6.20
   8  10   0   37.30    5.20
   8  10   0   31.10    6.50
   9  10   0  102.69    9.70
   9  10   0  121.49    9.20
   9  10   0  111.99    9.60
  10  10   0   42.40    7.80
  10  10   0   58.89    7.90
  11  10   0   65.79    8.60
  11  10   0   77.49    9.40
  11  10   0   48.50    8.70
  14  10   0  255.17   19.30
  14  10   0  276.57   20.00
  15  10   0   -4.40    5.20
  15  10   0   15.20    4.90
  16  10   0   24.80    6.40
  16  10   0   10.30    5.60
  18 -11   0   18.90    5.80
  18 -11   0   15.10    4.40
  17 -11   0    0.50    3.50
  17 -11   0   -3.40    6.30
  16 -11   0    2.00    3.20
  16 -11   0    0.60    2.80
  16 -11   0    4.30    4.60
  15 -11   0   71.39    7.60
  15 -11   0   74.59    8.70
  15 -11   0   68.09   10.70
  14 -11   0   49.60    7.60
  14 -11   0   57.29    7.00
  14 -11   0   42.40    9.70
  13 -11   0    0.50    2.60
  13 -11   0   -1.60    2.30
  13 -11   0    0.00    3.80
  12 -11   0   10.60    4.00
  12 -11   0   12.40    4.00
  12 -11   0    5.30    2.60
  11 -11   0  319.17   18.90
  11 -11   0  311.27   19.30
  11 -11   0  267.17   20.70
  10 -11   0   43.40    8.20
  10 -11   0   35.80    6.30
   9 -11   0    2.00    1.70
   9 -11   0    0.10    2.70
   8 -11   0   18.60    5.00
   8 -11   0   10.80    2.60
   7 -11   0   82.89    7.80
   7 -11   0   82.09    7.70
   7 -11   0  104.69    7.40
   6 -11   0   57.09    5.30
   6 -11   0   41.00    5.30
   5 -11   0    2.40    1.60
   5 -11   0    1.10    1.40
   5 -11   0    1.70    1.70
   4 -11   0   13.20    2.70
   3 -11   0 1089.59   63.59
   2 -11   0   -0.20    2.10
  -1  11   0   -1.50    1.80
   0 -11   0  268.27   16.40
   0  11   0  261.97   16.20
  -1 -11   0 1270.57   73.69
   1  11   0 1269.07   73.69
   2  11   0  331.77   19.90
   2  11   0  324.87   20.10
   3  11   0  128.29    9.70
   3  11   0  131.09    9.30
   4  11   0   33.40    5.20
   5  11   0   -2.70    2.10
   5  11   0   -5.00    3.30
   5  11   0   -2.60    1.70
   6  11   0  447.06   25.90
   6  11   0  402.06   25.80
   6  11   0  423.96   25.90
   7  11   0   -3.10    3.40
   7  11   0   -1.20    2.00
   7  11   0    3.80    1.90
   8  11   0   -4.30    3.20
   8  11   0   -2.80    2.30
   9  11   0    4.10    3.40
   9  11   0    1.10    2.70
  10  11   0    1.10    3.40
  10  11   0    0.70    3.40
  11  11   0   72.59   10.20
  11  11   0   45.00    9.00
  11  11   0   67.19    8.80
  12  11   0   66.19   10.30
  12  11   0   75.09    9.40
  13  11   0   23.50    5.30
  13  11   0   35.00    8.60
  14  11   0    9.20    5.00
  14  11   0    1.60    4.80
  15  11   0    0.70    5.10
  15  11   0    6.80    5.30
  18 -12   0    1.70    4.60
  18 -12   0   -2.30    5.50
  17 -12   0   -4.60    5.20
  16 -12   0    8.70    4.70
  16 -12   0   11.40    3.70
  15 -12   0   -0.20    3.10
  15 -12   0    1.70    2.90
  15 -12   0    0.50    4.40
  14 -12   0    3.10    4.50
  14 -12   0    0.10    2.70
  14 -12   0    2.70    2.80
  13 -12   0   56.39    6.80
  13 -12   0   48.60   11.10
  13 -12   0   49.00    7.70
  12 -12   0   49.60    9.30
  12 -12   0   58.39    6.70
  12 -12   0   57.69    7.40
  11 -12   0   74.29    7.20
  11 -12   0   88.09    8.60
  11 -12   0   67.99    9.90
  10 -12   0   39.00    8.80
  10 -12   0   52.19    5.90
  10 -12   0   33.80    6.70
   9 -12   0    5.00    3.30
   9 -12   0    1.30    1.90
   8 -12   0   47.50    8.20
   8 -12   0   74.29    6.20
   8 -12   0   58.49    7.20
   8 -12   0   71.99    6.30
   7 -12   0  126.69   10.40
   7 -12   0  114.09    9.40
   7 -12   0  136.09    9.20
   7 -12   0  126.69   11.80
   6 -12   0  438.16   27.90
   6 -12   0  396.96   24.70
   6 -12   0  407.86   24.70
   5 -12   0   37.20    7.00
   5 -12   0   33.60    4.90
   5 -12   0   46.30    4.90
   4 -12   0  -36.30   32.70
  -4  12   0  -37.00   29.90
   3 -12   0   25.50    5.90
   2 -12   0   77.09    7.40
   1 -12   0    3.10    2.10
  -1  12   0    1.00    2.10
   0 -12   0   38.30    5.40
   0  12   0   34.00    5.10
  -2 -12   0  709.23   40.00
   2  12   0  630.34   40.30
   2  12   0  700.23   40.20
  -3 -12   0  112.29    8.30
   3  12   0  119.59    8.40
   3  12   0  102.49    9.10
   4  12   0    3.60    1.90
   4  12   0    0.60    3.00
   5  12   0    3.30    2.00
   5  12   0    0.50    2.70
   6  12   0  294.47   18.90
   6  12   0  308.67   18.80
   6  12   0  286.57   18.40
   7  12   0   17.90    3.80
   7  12   0   28.30    5.50
   8  12   0   -1.00    2.60
   8  12   0   -4.40    3.10
   9  12   0   87.59    9.00
   9  12   0   93.89    9.20
   9  12   0   76.49    9.00
  10  12   0   13.60    3.90
  10  12   0    5.40    3.40
  10  12   0   11.20    4.20
  11  12   0   60.19    8.30
  11  12   0   38.30    8.80
  14  12   0    1.90    5.10
  14  12   0    2.60    6.10
  15  12   0   13.10    5.40
  15  12   0   16.10    5.70
  18 -13   0   15.20    6.60
  18 -13   0   23.40    5.40
  17 -13   0    6.70    4.30
  17 -13   0    6.80    6.10
  16 -13   0   13.10    4.10
  16 -13   0   13.90    6.20
  15 -13   0  107.99   10.30
  15 -13   0   82.59   12.30
  14 -13   0   40.30    8.30
  14 -13   0   36.10    6.60
  14 -13   0   44.50   10.40
  13 -13   0  112.49    9.30
  13 -13   0   85.79    9.50
  13 -13   0   83.79   12.00
  12 -13   0  118.39   12.70
  12 -13   0  134.79   11.30
  12 -13   0  139.39   10.60
  11 -13   0   68.09    8.00
  11 -13   0   73.69    7.00
  11 -13   0   52.49   10.30
  10 -13   0  148.89   11.30
  10 -13   0  144.59   12.70
  10 -13   0  147.49   10.50
   9 -13   0  138.09   10.70
   9 -13   0  138.69   12.20
   9 -13   0  155.18   10.40
   8 -13   0    0.10    1.70
   8 -13   0    0.70    3.30
   8 -13   0    3.00    2.00
   7 -13   0    4.10    1.80
   7 -13   0    3.00    1.70
   7 -13   0   -1.10    2.90
   6 -13   0  131.89    8.90
   6 -13   0  120.79    8.90
   6 -13   0  125.29   10.30
   5 -13   0  484.65   28.70
   5 -13   0  429.36   27.10
   4 -13   0    0.80    2.50
   3 -13   0    2.10    2.60
   2 -13   0    4.40    2.60
   1 -13   0   74.09    7.50
  -1  13   0   74.99    6.40
   0 -13   0  146.19   10.50
   0  13   0  148.19   10.10
  -1 -13   0  723.53   42.10
   1  13   0  709.83   42.10
   1  13   0  709.43   42.00
  -2 -13   0  269.77   16.70
   2  13   0  255.07   16.90
   2  13   0  275.07   16.60
  -3 -13   0    1.30    2.20
   3  13   0    3.20    1.80
   3  13   0    3.70    3.20
  -4 -13   0   25.40    5.60
   4  13   0   31.90    5.40
   5  13   0   64.19    7.10
   5  13   0   79.89    7.00
   5  13   0   57.09    6.30
   6  13   0    0.00    2.20
   6  13   0   -1.00    3.10
   6  13   0    2.70    2.30
   7  13   0    1.60    2.60
   7  13   0   -1.10    2.10
   7  13   0   -3.30    3.30
   8  13   0   -2.40    3.50
   8  13   0   -0.60    3.20
   9  13   0    3.10    3.90
   9  13   0    3.20    3.70
  10  13   0   -3.70    3.00
  10  13   0    8.40    4.40
  10  13   0   -2.20    3.70
  12  13   0   70.39   10.50
  12  13   0   84.79   11.00
  13  13   0   -2.90    4.30
  13  13   0    4.40    4.60
  14  13   0    1.90    5.50
  14  13   0    5.60    5.70
  18 -14   0    4.30    6.00
  18 -14   0   -3.50    6.60
  17 -14   0   15.90    4.70
  17 -14   0   18.90    6.20
  16 -14   0    1.00    5.00
  16 -14   0    9.50    5.80
  15 -14   0   65.29    9.80
  15 -14   0   60.39   11.80
  14 -14   0    6.10    3.50
  14 -14   0    3.50    4.60
  13 -14   0  140.39   14.00
  13 -14   0  161.18   12.70
  13 -14   0  149.59   11.20
  12 -14   0   70.59    9.00
  12 -14   0   84.69   12.60
  12 -14   0   70.59    7.80
  11 -14   0   11.30    4.00
  11 -14   0    8.60    2.50
  10 -14   0   58.69    6.70
  10 -14   0   43.20    9.30
  10 -14   0   54.49    7.10
   9 -14   0  132.89    9.70
   9 -14   0  131.09   11.70
   9 -14   0  124.29   10.10
   8 -14   0   -1.60    1.70
   8 -14   0   -0.50    2.00
   7 -14   0   58.99    5.80
   7 -14   0   57.59    6.30
   7 -14   0   60.29    8.50
   6 -14   0    3.20    1.60
   6 -14   0    5.90    3.00
   5 -14   0  108.09    9.10
   5 -14   0   99.99    8.00
   4 -14   0  259.67   20.50
   3 -14   0   73.79    7.70
   2 -14   0   10.60   48.90
  -2  14   0    7.50   37.60
   1 -14   0    8.90    2.80
  -1  14   0   12.10    2.60
   0 -14   0   -0.70    2.50
   0  14   0    0.00    2.60
  -1 -14   0   -0.20    2.30
   1  14   0    2.70    1.70
   1  14   0   -2.10    2.70
  -2 -14   0    5.20    2.40
   2  14   0    6.00    2.00
   2  14   0    4.70    3.20
  -3 -14   0   43.40    6.20
   3  14   0   37.20    6.10
   3  14   0   40.00    5.70
  -4 -14   0  408.36   24.40
   4  14   0  386.86   24.40
   4  14   0  403.66   24.50
  -5 -14   0   -0.50    2.70
   5  14   0    3.10    2.80
   5  14   0    5.00    3.50
   5  14   0    1.10    2.00
   6  14   0   -3.00    2.20
   6  14   0    1.00    2.50
   6  14   0   -5.00    3.30
   7  14   0   -1.00    2.90
   8  14   0    0.80    3.00
   8  14   0   12.50    4.20
   8  14   0    7.00    3.70
  10  14   0   36.00    8.60
  10  14   0   55.99    8.70
  12  14   0   62.89   11.10
  12  14   0   40.90   10.30
  13  14   0   75.49   12.40
  13  14   0   80.59   11.70
  14  14   0    8.10    5.60
  14  14   0   14.20    5.60
  17 -15   0   19.10    7.30
  17 -15   0   19.80    5.80
  16 -15   0    6.20    5.40
  16 -15   0   12.70    4.60
  15 -15   0   38.70   11.90
  15 -15   0   53.49   10.20
  14 -15   0   -0.40    3.60
  14 -15   0    1.80    4.60
  13 -15   0    9.60    3.40
  13 -15   0   14.10    5.50
  12 -15   0  170.28   13.00
  12 -15   0  150.18   15.70
  11 -15   0    5.70    4.30
  11 -15   0    1.40    2.70
  10 -15   0    5.60    3.90
  10 -15   0    3.50    2.50
   9 -15   0   -0.80    3.30
   9 -15   0    0.40    2.20
   8 -15   0  396.16   23.70
   8 -15   0  367.76   24.90
   7 -15   0    1.70    3.10
   7 -15   0    1.90    1.70
   6 -15   0    6.10    1.70
   6 -15   0    6.10    3.20
   5 -15   0  163.18   11.80
   5 -15   0  187.88   13.10
   4 -15   0  168.18   12.20
   3 -15   0   49.70    9.00
   2 -15   0  194.58   13.50
   1 -15   0   -1.50    2.60
  -1  15   0   -3.20    2.50
   0 -15   0   21.80    6.50
   0  15   0   24.20    4.80
   1  15   0   24.90    5.10
   1  15   0   25.80    6.00
  -2 -15   0    0.10    2.80
   2  15   0    1.40    2.00
   2  15   0    1.20    3.00
  -3 -15   0  119.39   10.00
   3  15   0  117.39    9.60
   3  15   0  124.99    9.30
  -4 -15   0   68.99    8.40
   4  15   0   72.29    7.90
   4  15   0   84.09    7.60
   4  15   0   81.79    8.20
   5  15   0   -1.90    2.20
   5  15   0   -4.50    3.40
   5  15   0   -3.50    2.70
   6  15   0    3.40    3.00
   6  15   0    5.60    3.50
   6  15   0    0.30    2.20
   7  15   0    2.00    2.70
   7  15   0    7.40    3.60
   7  15   0    7.20    4.10
   8  15   0   89.89    9.90
   8  15   0  110.79   10.80
   8  15   0  105.19   10.10
   9  15   0   32.70   10.10
  12  15   0   47.60   11.10
  13  15   0    8.30    5.70
  13  15   0   13.50    5.30
  17 -16   0   -4.10    6.20
  17 -16   0   -4.70    6.40
  16 -16   0   91.49   15.20
  16 -16   0  117.49   14.40
  15 -16   0   15.30    5.80
  15 -16   0   29.10    9.40
  14 -16   0    7.00    5.30
  14 -16   0   14.30    4.20
  13 -16   0   -2.20    3.70
  13 -16   0   -3.00    4.50
  12 -16   0    0.80    4.50
  12 -16   0    8.50    3.50
  11 -16   0    1.40    3.00
  11 -16   0   10.30    4.40
  10 -16   0  106.09    9.50
  10 -16   0   93.39   11.50
   9 -16   0    1.20    3.90
   9 -16   0   -0.30    2.30
   8 -16   0    7.30    3.70
   8 -16   0    7.20    2.20
   7 -16   0   62.89    9.60
   7 -16   0   60.69    6.90
   6 -16   0   10.90    3.60
   6 -16   0   18.20    5.10
   5 -16   0   10.80    3.40
   4 -16   0   34.70    7.30
   3 -16   0  234.18   15.80
   2 -16   0    1.80    2.30
   1 -16   0  127.19   13.60
   0 -16   0  695.63   40.10
   0  16   0  709.13   39.70
   0  16   0  603.04   39.60
  -1 -16   0   56.99    8.40
   1  16   0   66.29    6.50
   1  16   0   61.69    7.80
  -2 -16   0    5.90    3.30
   2  16   0    5.00    3.20
   2  16   0    3.70    2.20
  -3 -16   0   -2.00    3.40
   3  16   0   -3.50    2.10
   3  16   0   -2.00    3.00
   4  16   0  152.18   11.20
   4  16   0  143.59   11.60
   4  16   0  148.09   11.50
   5  16   0   -4.20    3.60
   5  16   0   -1.20    3.00
   6  16   0   12.10    3.50
   6  16   0   17.00    3.50
   7  16   0   -1.00    3.60
   7  16   0   -4.20    3.60
   8  16   0   10.30    4.60
   8  16   0   -2.30    3.00
   8  16   0   -4.40    4.70
  10  16   0    2.00    5.40
  11  16   0    9.90    4.30
  11  16   0    7.10    6.10
  12  16   0    5.70    6.40
  16 -17   0    1.50    6.20
  15 -17   0    3.50    4.90
  15 -17   0   10.70    6.20
  14 -17   0   -1.60    4.30
  13 -17   0   -2.40    5.00
  13 -17   0   -6.40    3.80
  12 -17   0   -6.50    5.20
  11 -17   0   -2.80    2.80
  11 -17   0   -4.10    4.30
  10 -17   0    8.00    4.50
  10 -17   0    6.40    2.70
   9 -17   0   17.70    4.50
   9 -17   0   12.00    2.90
   8 -17   0    0.40    4.00
   8 -17   0    0.40    2.20
   7 -17   0   21.70    5.70
   7 -17   0   11.70    3.90
   6 -17   0    1.40    1.80
   6 -17   0    4.40    3.70
   5 -17   0   33.70    5.50
   4 -17   0   -1.60    3.30
   3 -17   0  300.27   20.10
   2 -17   0  246.48   16.80
   1 -17   0    3.00    2.70
  -1  17   0    3.70    2.10
   0 -17   0    0.80    2.70
   0  17   0   -1.60    3.30
   0  17   0    4.30    2.30
  -1 -17   0   53.09    9.10
   1  17   0   46.90    6.50
   1  17   0   49.50    7.90
  -2 -17   0  103.99   10.40
   2  17   0   97.09    8.60
   2  17   0   94.39    8.60
  -3 -17   0    5.40    4.50
   3  17   0   -0.60    2.30
   3  17   0    2.10    3.80
   4  17   0   56.99    8.20
   4  17   0   50.89    7.20
   4  17   0   58.09    8.20
   5  17   0    2.80    4.00
   5  17   0   -3.10    2.50
   5  17   0   -5.00    3.40
   6  17   0    6.80    3.50
   6  17   0    0.90    3.90
   6  17   0    8.50    3.20
   7  17   0   18.10    4.80
   7  17   0   11.40    3.30
   7  17   0   13.10    4.60
   8  17   0    2.90    5.60
   8  17   0    0.80    3.30
   8  17   0    0.80    4.20
   9  17   0   67.19   10.20
  10  17   0    1.90    4.10
  10  17   0   11.50    5.90
  11  17   0    8.40    4.60
  11  17   0   -1.40    6.50
  16 -18   0    3.60    6.80
  16 -18   0   -0.90    6.10
  15 -18   0   13.50    5.30
  14 -18   0  123.99   15.30
  14 -18   0  119.39   13.90
  13 -18   0   43.40   12.70
  13 -18   0   71.39   11.30
  12 -18   0    6.30    4.90
  12 -18   0   10.50    3.60
  11 -18   0   -0.50    3.30
  10 -18   0   15.90    4.60
  10 -18   0    7.20    3.00
   9 -18   0    2.60    4.10
   9 -18   0   -0.60    2.40
   8 -18   0   55.69   10.20
   8 -18   0   44.70    6.90
   7 -18   0  106.09    9.20
   7 -18   0   95.99   11.30
   6 -18   0   64.09    7.10
   6 -18   0   64.69   10.10
   5 -18   0    4.40    2.10
   5 -18   0    0.00    3.90
   4 -18   0   12.70    2.60
   4 -18   0    5.50    3.90
   3 -18   0   12.80    3.90
   2 -18   0   63.99    9.30
   1 -18   0   35.10    8.90
  -1  18   0   30.50    5.90
   0 -18   0   -2.40    3.90
   0  18   0   -0.10    2.40
  -1 -18   0  130.79   11.40
   1  18   0  133.39    9.80
   1  18   0  101.09   10.80
   2  18   0   -2.30    2.40
   2  18   0   -1.30    3.60
   3  18   0   21.00    5.00
   3  18   0   28.10    6.40
   4  18   0   -2.70    2.60
   4  18   0   -0.70    3.60
   4  18   0    1.90    4.40
   5  18   0   -1.40    4.60
   5  18   0    2.90    3.80
   5  18   0   -1.20    2.70
   6  18   0   12.60    4.50
   6  18   0    8.00    4.70
   7  18   0  104.89   10.30
   7  18   0   79.69   11.20
   9  18   0   13.80    4.50
   9  18   0    6.90    6.00
  10  18   0   53.59   11.60
  10  18   0   67.09   10.60
  15 -19   0   19.40    6.00
  15 -19   0   22.60    6.90
  14 -19   0   -1.80    6.20
  14 -19   0   15.60    5.30
  13 -19   0  120.09   13.00
  13 -19   0  145.79   15.70
  12 -19   0  140.29   12.90
  12 -19   0  120.19   14.60
  11 -19   0   -3.80    3.30
  11 -19   0   10.30    5.00
  10 -19   0    5.50    4.90
  10 -19   0    7.50    3.20
   9 -19   0    0.70    4.50
   8 -19   0   -1.30    2.30
   8 -19   0   -4.70    4.40
   7 -19   0    7.00    2.60
   7 -19   0    8.20    4.60
   6 -19   0    1.70    2.20
   6 -19   0   -3.10    4.40
   5 -19   0  111.09    9.40
   5 -19   0  122.49   12.40
   4 -19   0   21.30    5.80
   4 -19   0   10.30    4.50
   3 -19   0    4.90    4.00
   2 -19   0   33.30   10.00
  -2  19   0   33.10    6.50
   1 -19   0   85.79   12.20
  -1  19   0   88.49    8.50
   0 -19   0   -0.70    4.70
   0  19   0    1.50    2.60
  -1 -19   0   71.79   10.90
   1  19   0   49.20    7.40
   2  19   0  203.48   14.40
   3  19   0   46.10    9.30
   3  19   0   28.20    8.50
   3  19   0   47.00    7.20
   4  19   0    6.60    5.20
   4  19   0   -1.40    3.90
   4  19   0    3.40    3.00
   5  19   0   16.70    4.90
   5  19   0   12.40    3.40
   5  19   0   10.90    5.30
   6  19   0  109.59   13.90
   6  19   0  141.19   12.40
   6  19   0  165.58   14.20
   8  19   0    3.50    6.50
   8  19   0    3.90    4.10
   9  19   0   23.00    5.20
   9  19   0   22.60    7.20
  14 -20   0   -6.30    8.00
  13 -20   0   12.20    6.30
  13 -20   0    8.50    5.10
  12 -20   0    6.80    5.50
  12 -20   0   -5.30    4.00
  11 -20   0   -3.10    3.70
  11 -20   0   -4.50    5.10
  10 -20   0   -2.10    5.10
   9 -20   0   16.90    3.60
   9 -20   0   15.20    5.50
   8 -20   0   -4.20    4.60
   8 -20   0    0.90    2.60
   7 -20   0    2.20    4.50
   7 -20   0    3.10    2.40
   6 -20   0   69.79    8.00
   6 -20   0   69.09   11.90
   5 -20   0    6.50    2.40
   5 -20   0   11.00    5.10
   4 -20   0  128.29   14.30
   4 -20   0  157.58   11.40
   3 -20   0   -3.80    4.80
  -3  20   0   -0.30    2.70
   2 -20   0    7.30    5.30
  -2  20   0    7.50    2.90
   1 -20   0  168.08   15.80
  -1  20   0  141.39   11.70
   0 -20   0  233.98   18.90
   0  20   0  238.88   16.20
   1  20   0   15.90    3.50
   2  20   0   11.10    3.40
   3  20   0   83.29   11.00
   3  20   0   82.49    9.60
   4  20   0   57.59    8.70
   4  20   0   58.09   10.90
   5  20   0   54.19   11.80
   5  20   0   43.10    8.70
   6  20   0   18.80    8.10
   6  20   0   18.80    4.30
   7  20   0   11.40    4.40
   8  20   0   16.80    4.40
   8  20   0   20.90    7.80
  13 -21   0   13.40    6.70
  13 -21   0    5.20    5.50
  12 -21   0   89.69   15.00
  12 -21   0  101.39   13.20
  11 -21   0  181.08   18.30
  11 -21   0  175.38   15.70
  10 -21   0   63.59   19.40
   9 -21   0    9.70    3.20
   9 -21   0   16.00    6.50
   8 -21   0    5.90    3.10
   8 -21   0   10.70    5.90
   7 -21   0    0.70    5.30
   7 -21   0    0.50    2.50
   6 -21   0    0.50    2.30
   6 -21   0   -5.70    4.90
   5 -21   0   -2.20    5.40
   5 -21   0    3.70    2.50
   4 -21   0  243.18   16.60
   4 -21   0  261.47   20.60
  -4  21   0  225.18   16.70
   3 -21   0  111.69   10.60
   3 -21   0  146.19   15.50
  -3  21   0  104.09   10.60
   2 -21   0   12.10    6.30
  -2  21   0   11.40    3.40
   1 -21   0   26.80    7.80
  -1  21   0   15.20    3.60
   0  21   0  139.59   11.80
   1  21   0  167.28   13.60
   2  21   0   15.80    3.70
   3  21   0    8.60    3.70
   3  21   0    4.30    5.40
   4  21   0   42.20   12.40
   4  21   0   36.50    7.90
   6  21   0  128.09   29.20
   7  21   0   93.29   12.00
  12 -22   0   22.40    5.30
  12 -22   0    5.40    8.40
  11 -22   0   20.70    6.90
  11 -22   0   18.90    5.10
  10 -22   0  213.68   16.50
  10 -22   0  203.58   19.70
   9 -22   0  -10.30    6.70
   8 -22   0    4.40    3.70
   8 -22   0    3.40    7.00
   7 -22   0   -1.40    3.10
   7 -22   0    2.50    6.30
   6 -22   0    2.40    6.40
   5 -22   0   18.40    6.70
  -5  22   0   13.70    3.80
   4 -22   0   25.40    6.90
   4 -22   0   21.50    7.30
  -4  22   0   17.90    4.00
   3 -22   0   56.29   16.30
   3 -22   0   32.90    7.30
  -3  22   0   34.90    8.20
  -2  22   0   32.70    8.20
  -1  22   0   13.60    3.90
   0  22   0    1.30    3.60
   1  22   0    9.30    4.00
   2  22   0   23.70    6.80
   2  22   0   11.10    4.50
   3  22   0    5.00    4.20
   3  22   0    9.50    7.80
   4  22   0    2.50    4.10
   4  22   0    4.40    7.40
   6  22   0   99.39   13.00
  11 -23   0   35.20    8.50
  10 -23   0   11.10    7.80
  10 -23   0   18.50    4.60
   9 -23   0   15.90    4.10
   9 -23   0   12.40    8.10
   8 -23   0   13.80    8.40
   8 -23   0   16.20    4.00
   7 -23   0   67.19    9.90
   6 -23   0   41.50    8.30
   5 -23   0  -10.70    8.30
   5 -23   0    2.50    2.70
  -5  23   0   -1.50    5.50
   4 -23   0    1.00    8.10
   4 -23   0   -0.20    2.60
  -4  23   0    1.70    5.40
  -3  23   0   11.30    6.10
   2 -23   0   15.90    3.40
  -2  23   0    9.90    6.00
  -1  23   0  142.69   14.50
   0  23   0   64.89   10.40
   1  23   0    5.50    4.20
   2  23   0    7.20    4.50
   2  23   0    4.40    6.80
   3  23   0   72.89   17.60
   4  23   0   17.50    5.10
   9 -24   0  130.39   14.30
   8 -24   0    2.10    9.70
   8 -24   0    4.60    4.20
  -8  24   0   -9.10    5.80
   7 -24   0    3.50   10.10
   7 -24   0    3.40    3.80
  -7  24   0    1.70    5.20
   6 -24   0   14.00   10.80
   6 -24   0   33.30    9.10
  -6  24   0    5.20    5.20
   5 -24   0   -0.80    3.30
  -5  24   0    3.80    4.70
   4 -24   0    9.50    3.30
  -4  24   0    7.20    4.50
   3 -24   0   48.40    9.40
  -2  24   0   -0.50    4.30
   1 -24   0   10.10    3.50
  -1  24   0    8.50    4.80
   0  24   0   13.00    4.90
   1  24   0   17.60    8.40
   2  24   0   13.60   10.40
   2  24   0   16.80    5.70
   5 -25   0    2.20    3.60
  -5  25   0    2.00    5.60
   4 -25   0   16.20    4.00
  -4  25   0   15.80    5.70
   3 -25   0    3.50    3.40
  -3  25   0   11.70    5.60
   2 -25   0   -2.20    3.50
  -2  25   0    3.60    5.60
  -1  25  -1   51.79   12.70
  -2  25  -1   14.40    5.70
  -3  25  -1   62.39   12.70
   3 -25   1   37.20    9.30
  -4  25  -1   13.90    6.00
   4 -25   1    9.70    3.30
  -5  25  -1   47.60   13.00
   5 -25   1   47.30   10.10
  -6  25  -1    5.00    6.20
   6 -25   1    3.70    3.70
   2  24  -1   13.10    9.30
   2  24  -1   20.50    5.90
   1  24  -1   18.70    5.40
   0  24  -1   16.70    5.00
  -1  24  -1    5.70    4.60
   1 -24   1   -3.50    3.40
  -2  24  -1    6.40    4.40
  -3  24  -1   17.00    4.90
  -4  24  -1   17.10    4.90
   4 -24   1   34.10    8.70
  -5  24  -1   -1.80    4.50
   5 -24   1    2.20    3.20
  -6  24  -1   46.10   11.90
   6 -24   1   41.20   10.70
   6 -24   1   39.30    8.90
  -7  24  -1   -3.30    5.60
   7 -24   1   -7.70   10.20
   7 -24   1   -3.60    3.60
  -8  24  -1    7.70    5.90
   8 -24   1  -13.70    9.60
   8 -24   1   -2.50    3.90
   9 -24   1   -1.40    8.90
   9 -24   1    6.80    4.30
   4  23  -1   15.10    8.50
   4  23  -1   13.10    5.20
   3  23  -1    8.30    4.80
   3  23  -1   14.30    7.60
   2  23  -1   -3.20    6.20
   2  23  -1    5.90    4.20
   1  23  -1    0.30    4.00
   0  23  -1    4.00    4.30
  -2  23  -1   -2.30    4.00
   2 -23   1    3.30    2.60
  -3  23  -1    8.70    3.80
   3 -23   1    7.80    2.90
  -4  23  -1   -6.30    3.90
   4 -23   1   -0.20    2.80
   4 -23   1   11.40    9.70
  -5  23  -1   -3.40    4.00
   5 -23   1    4.50    2.70
   5 -23   1   -2.70    8.70
  -6  23  -1   18.60    4.60
   6 -23   1   18.10    8.30
   7 -23   1    0.60    3.30
   8 -23   1    4.40    3.60
   8 -23   1   -1.70    8.00
   9 -23   1   -9.20    7.20
   9 -23   1    0.00    3.50
  10 -23   1    2.00    4.10
  10 -23   1   -0.30    7.60
  11 -23   1   -0.40    8.50
  11 -23   1   11.30    5.20
   6  22  -1   60.19   11.30
   4  22  -1   57.29   14.50
   3  22  -1   -4.00    4.20
   3  22  -1  -10.20   11.70
   2  22  -1   11.80    5.60
   2  22  -1   -0.30    5.40
   1  22  -1   12.00    3.90
  -1  22  -1   -0.60    3.50
  -2  22  -1   10.50    3.60
  -3  22  -1    1.60    3.40
   3 -22   1   -4.60    6.90
   3 -22   1   -1.60    2.40
  -4  22  -1    1.40    3.50
   4 -22   1    5.00    6.80
   4 -22   1   -2.50    2.60
  -5  22  -1   15.10    3.80
   5 -22   1   20.00    6.70
   6 -22   1    1.40    2.50
   6 -22   1    7.00    6.80
   7 -22   1   -1.90    3.10
   7 -22   1    1.40    6.60
   8 -22   1   -5.90    6.90
   8 -22   1    2.10    4.00
   9 -22   1    1.90    3.40
  10 -22   1   37.80   10.40
  11 -22   1   -1.90    7.40
  11 -22   1   11.50    4.60
  12 -22   1    5.60    7.00
  12 -22   1    6.20    5.10
   7  21  -1   46.80   10.90
   5  21  -1   45.70    9.30
   4  21  -1   70.39   13.80
   4  21  -1   68.99   12.40
   3  21  -1   43.20    8.30
   3  21  -1   29.30    6.00
   2  21  -1    4.00    3.50
   1  21  -1    3.10    3.50
   0  21  -1   -2.30    3.10
  -1  21  -1   -2.50    3.00
  -2  21  -1   13.70    3.70
   2 -21   1   20.40    6.80
  -3  21  -1    4.60    3.40
   3 -21   1    2.30    2.60
   3 -21   1   10.80    6.20
  -4  21  -1    3.60    3.20
   4 -21   1    3.10    5.60
   5 -21   1   -1.00    2.50
   5 -21   1   -0.10    5.30
   6 -21   1   20.40    5.70
   6 -21   1    9.20    2.50
   7 -21   1    2.90    5.40
   7 -21   1    2.40    2.60
   8 -21   1    8.60    3.20
   8 -21   1    1.90    6.00
   9 -21   1   56.19    8.90
   9 -21   1   60.19   14.20
  10 -21   1   11.80    6.80
  11 -21   1   -0.10    4.00
  11 -21   1   10.10    5.80
  12 -21   1   49.40   14.60
  13 -21   1    7.80    7.40
  13 -21   1   11.20    5.40
   9  20  -1   54.39   10.90
   8  20  -1   16.30    4.40
   6  20  -1    3.80    7.00
   5  20  -1    3.30    3.60
   5  20  -1   11.20    5.50
   4  20  -1   93.39   11.70
   4  20  -1   99.79   10.10
   3  20  -1   24.50    5.20
   3  20  -1   28.50    7.70
   2  20  -1    0.10    3.00
   1  20  -1   12.60    3.40
   0  20  -1   73.69    8.40
  -1  20  -1    1.90    2.90
   1 -20   1    1.70    5.30
  -2  20  -1    4.30    2.80
   2 -20   1    0.10    5.10
  -3  20  -1   -4.20    2.70
   3 -20   1    1.50    4.80
   4 -20   1    8.30    4.90
   4 -20   1    5.90    2.40
   5 -20   1   48.60    7.20
   5 -20   1   55.79   11.00
   6 -20   1    3.90    4.70
   6 -20   1    3.10    2.20
   7 -20   1    0.90    2.30
   7 -20   1    3.20    4.90
   8 -20   1    2.90    5.20
   8 -20   1   -0.60    2.40
   9 -20   1   -1.00    5.30
   9 -20   1   -3.30    2.70
  10 -20   1    1.00    3.40
  10 -20   1   -3.50    5.10
  11 -20   1   -4.60    3.50
  11 -20   1    7.90    5.90
  12 -20   1   -3.30    4.20
  12 -20   1    4.90    6.00
  13 -20   1    0.50    7.20
  13 -20   1    1.90    4.70
  14 -20   1   -2.90    6.70
  14 -20   1    9.70    5.60
  10  19  -1    2.60    3.90
   9  19  -1   43.30    9.90
   9  19  -1   30.40    7.70
   8  19  -1   -4.80    3.90
   6  19  -1    1.70    3.40
   6  19  -1    3.30    5.10
   6  19  -1   -5.20    5.10
   5  19  -1   51.59    9.90
   5  19  -1   53.39    8.60
   4  19  -1   -1.10    4.20
   4  19  -1   -4.40    4.70
   4  19  -1   -0.80    2.90
   3  19  -1   15.60    3.30
   3  19  -1   15.50    5.20
   2  19  -1    0.70    2.60
   1  19  -1   25.50    6.50
   0  19  -1   53.09    7.10
   0 -19   1   63.29   11.10
  -1  19  -1   66.69    7.50
   1 -19   1   62.79   11.20
  -2  19  -1   30.40    6.30
   2 -19   1   37.80   10.00
   3 -19   1   -6.50    4.10
   4 -19   1   18.40    4.60
   5 -19   1   59.59   10.50
   5 -19   1   48.30    6.90
   6 -19   1  113.59   12.40
   6 -19   1  113.99    9.50
   7 -19   1   90.49    8.70
   7 -19   1   90.59   11.90
   8 -19   1    7.30    4.80
   8 -19   1   13.20    2.90
   9 -19   1    3.10    4.70
   9 -19   1    1.40    2.40
  10 -19   1   11.80    3.30
  10 -19   1    5.00    4.90
  11 -19   1   42.40   11.30
  11 -19   1   35.30    9.20
  12 -19   1   -1.00    4.00
  12 -19   1    7.60    5.40
  13 -19   1   76.79   12.90
  13 -19   1   69.19   12.40
  14 -19   1   -6.00    7.00
  15 -19   1    0.50    6.50
  15 -19   1   -2.10    5.50
  11  18  -1   -9.70    6.80
  11  18  -1    2.80    4.90
  10  18  -1    2.00    3.70
  10  18  -1   13.00    6.60
   6  18  -1   10.30    4.80
   6  18  -1    8.50    4.20
   6  18  -1   15.10    3.70
   5  18  -1   11.80    5.10
   5  18  -1    8.70    4.20
   5  18  -1   12.20    3.20
   4  18  -1    2.50    2.80
   4  18  -1    2.40    4.40
   4  18  -1    7.40    3.50
   3  18  -1    0.40    4.20
   3  18  -1    1.60    2.50
   2  18  -1    3.80    3.30
   2  18  -1    3.80    2.50
   1  18  -1   35.90    8.50
  -1 -18   1   24.10    6.70
   0  18  -1   -1.30    2.30
   0 -18   1   -0.10    3.40
  -1  18  -1  187.88   12.80
   1 -18   1  177.38   14.10
   2 -18   1   -0.50    3.50
   3 -18   1    9.60    3.90
   4 -18   1    9.00    2.30
   4 -18   1    3.30    3.90
   5 -18   1   49.00    6.30
   5 -18   1   36.00    9.10
   6 -18   1   66.69   10.10
   6 -18   1   67.39    7.20
   7 -18   1  121.59   10.00
   7 -18   1  119.59   12.40
   8 -18   1   61.79   10.20
   8 -18   1   40.70    7.10
   9 -18   1   32.70    9.60
   9 -18   1   35.00    7.10
  10 -18   1   35.50    9.70
  10 -18   1   15.40    3.40
  11 -18   1   15.90    5.20
  11 -18   1   16.40    3.60
  12 -18   1    1.50    5.30
  13 -18   1   16.80    4.60
  13 -18   1   18.60    5.90
  14 -18   1   16.50    4.80
  14 -18   1   22.70    6.50
  15 -18   1   -2.00    6.00
  15 -18   1    1.20    5.20
  16 -18   1    3.20    6.70
  11  17  -1   66.99   11.30
  11  17  -1   60.79   10.80
   9  17  -1   44.00    8.70
   9  17  -1   26.80    4.90
   8  17  -1   -0.40    3.30
   8  17  -1    6.80    4.40
   7  17  -1   41.40    7.80
   7  17  -1   40.80    8.10
   7  17  -1   50.59    9.30
   6  17  -1   19.00    4.90
   6  17  -1   14.80    3.90
   6  17  -1   19.80    3.40
   5  17  -1   -1.00    2.80
   5  17  -1   -1.10    3.30
   5  17  -1   -3.10    4.00
   4  17  -1   57.99    8.20
   4  17  -1   42.60    6.80
   3  17  -1    0.30    3.50
   2  17  -1   -1.90    2.20
   2  17  -1   -1.80    3.40
  -2 -17   1    3.40    4.00
   1  17  -1    4.70    3.70
   1  17  -1    4.80    2.30
  -1 -17   1    4.10    3.60
   0  17  -1    5.20    3.30
   0  17  -1    8.00    2.30
   0 -17   1    1.70    3.20
  -1  17  -1  132.89    9.70
   1 -17   1  128.09   10.50
   2 -17   1   38.90    7.00
   3 -17   1   -0.30    3.20
   4 -17   1   -1.50    3.30
   4 -17   1   -1.10    1.80
   6 -17   1  140.69   10.00
   6 -17   1  120.49   12.00
   7 -17   1   -5.90    3.70
   7 -17   1   -1.20    1.80
   8 -17   1    1.50    2.30
   8 -17   1    3.00    3.70
   9 -17   1    8.40    2.60
   9 -17   1   13.30    4.50
  10 -17   1   82.99   11.90
  10 -17   1   85.99    9.20
  11 -17   1   13.40    3.50
  11 -17   1   17.60    4.70
  12 -17   1   -0.60    3.40
  12 -17   1   -1.00    5.00
  13 -17   1    4.40    5.10
  13 -17   1    4.60    3.90
  14 -17   1   -7.60    4.30
  15 -17   1   19.10    5.00
  15 -17   1   16.10    6.00
  16 -17   1   17.90    6.10
  16 -17   1    3.00    5.10
  12  16  -1   62.99   11.50
  12  16  -1   43.00   10.70
  11  16  -1   88.59   11.30
  11  16  -1   87.39   11.10
   8  16  -1   66.79    9.10
   8  16  -1   58.69   10.40
   8  16  -1   62.49    8.80
   7  16  -1    1.80    3.50
   7  16  -1    2.80    3.30
   7  16  -1   -2.60    2.70
   6  16  -1   34.60    7.50
   6  16  -1   40.80    7.80
   6  16  -1   25.10    6.70
   5  16  -1   -3.20    3.40
   5  16  -1   -2.80    3.00
   5  16  -1   -3.60    2.40
   4  16  -1    2.50    2.40
   4  16  -1   -1.60    3.00
   4  16  -1   -3.30    3.20
   3  16  -1  183.88   12.30
   3  16  -1  172.88   12.50
  -3 -16   1  182.18   13.20
   2  16  -1  120.29    9.90
   2  16  -1  124.89    9.40
  -2 -16   1  124.69   10.90
   1  16  -1    6.00    2.20
   1  16  -1    5.40    3.30
  -1 -16   1    7.10    3.10
   0  16  -1    3.30    3.00
   0 -16   1    7.90    3.20
   1 -16   1   35.40    6.90
   3 -16   1    9.80    2.80
   4 -16   1   -0.90    2.70
   5 -16   1   64.09    6.50
   5 -16   1   60.19    8.60
   6 -16   1    6.70    3.30
   6 -16   1    4.90    1.90
   7 -16   1   47.90    6.50
   7 -16   1   48.80    8.90
   8 -16   1   26.90    6.10
   8 -16   1   15.10    4.00
   9 -16   1    3.40    2.20
   9 -16   1    7.50    3.90
  10 -16   1   -2.60    4.10
  10 -16   1    1.00    2.40
  11 -16   1  107.39   10.10
  11 -16   1  109.69   12.60
  12 -16   1    7.20    4.50
  12 -16   1    9.50    3.50
  13 -16   1   -4.60    3.40
  13 -16   1    0.80    5.10
  14 -16   1   -4.40    3.80
  15 -16   1    7.60    5.30
  16 -16   1   45.30   12.70
  17 -16   1   36.30    6.60
  13  15  -1    5.40    5.20
  13  15  -1    5.80    6.40
  12  15  -1   14.80    4.40
  12  15  -1   18.20    5.70
  11  15  -1   35.20    8.90
   9  15  -1   10.80    4.70
   9  15  -1   -0.50    4.20
   8  15  -1   63.89    9.40
   8  15  -1   66.39    8.50
   8  15  -1   59.99    8.50
   7  15  -1   54.49    7.90
   7  15  -1   46.20    7.90
   7  15  -1   39.70    7.20
   6  15  -1   -0.20    3.60
   6  15  -1    1.50    2.20
   6  15  -1   -1.10    3.10
   5  15  -1   66.39    7.30
   5  15  -1   69.19    8.00
   5  15  -1   72.19    8.30
   4  15  -1   37.90    6.30
   4  15  -1   37.10    6.00
  -4 -15   1   47.70    7.10
   3  15  -1   61.69    8.10
   3  15  -1   60.89    6.70
  -3 -15   1   64.39    7.70
   2  15  -1   15.70    3.50
   2  15  -1    9.40    2.30
  -2 -15   1    9.80    2.80
   1  15  -1   61.69    6.20
   1  15  -1   56.69    6.70
  -1 -15   1   67.59    7.60
   0  15  -1  101.69    7.40
   0  15  -1   84.59    7.60
   0 -15   1   87.69    8.70
   1 -15   1    5.80    2.80
   2 -15   1    3.80    2.70
   3 -15   1  120.99   11.10
   4 -15   1  208.48   14.20
   5 -15   1   33.10    6.70
   5 -15   1   26.30    5.20
   6 -15   1  458.15   27.20
   6 -15   1  437.76   27.80
   7 -15   1   40.70    5.80
   7 -15   1   40.80    8.10
   8 -15   1   34.30    6.00
   8 -15   1   48.00    8.70
   9 -15   1   11.60    2.60
   9 -15   1   10.40    3.90
  10 -15   1  163.68   11.80
  10 -15   1  143.69   13.30
  11 -15   1    2.80    2.70
  11 -15   1    6.40    4.00
  12 -15   1    6.30    3.30
  12 -15   1   11.20    4.50
  13 -15   1    1.20    4.90
  13 -15   1   -0.10    3.30
  14 -15   1    1.10    4.80
  14 -15   1   -0.70    3.50
  15 -15   1   66.39   12.00
  15 -15   1   56.19   10.60
  16 -15   1   13.60    5.70
  16 -15   1   16.90    4.80
  17 -15   1   -5.20    6.00
  14  14  -1    2.20    6.50
  14  14  -1   -1.10    5.50
  13  14  -1    0.80    5.10
  13  14  -1    8.60    5.10
  10  14  -1   -2.70    4.40
  10  14  -1    8.50    4.80
  10  14  -1   -3.20    2.90
   9  14  -1   -5.60    3.80
   9  14  -1   -3.00    3.70
   8  14  -1   -2.50    3.80
   8  14  -1   -3.80    2.70
   8  14  -1   -1.60    3.50
   7  14  -1   96.19    9.10
   7  14  -1   82.79    8.80
   7  14  -1   91.29    8.80
   6  14  -1  105.79    9.10
   6  14  -1  110.19    9.50
   6  14  -1  106.09    9.50
   5  14  -1    9.40    2.80
   5  14  -1   12.80    3.50
   5  14  -1    6.40    2.30
  -5 -14   1   10.10    3.00
   4  14  -1  154.88   10.60
   4  14  -1  145.39   10.70
  -4 -14   1  143.59   10.80
   3  14  -1  269.67   17.30
   3  14  -1  268.57   17.20
  -3 -14   1  278.87   17.20
   2  14  -1  142.79   10.00
   2  14  -1  141.39   10.60
  -2 -14   1  143.39   10.30
   1  14  -1   21.80    5.30
  -1 -14   1   20.90    5.70
   0  14  -1  239.58   15.20
   0 -14   1  242.18   15.60
   1 -14   1   53.69    7.00
   2 -14   1    5.60    2.80
   3 -14   1  233.78   15.60
   4 -14   1   26.80    6.80
   5 -14   1   13.80    2.80
   5 -14   1   23.50    4.60
   5 -14   1   23.70    6.20
   6 -14   1    1.50    2.70
   6 -14   1    0.30    1.70
   7 -14   1  101.59    8.20
   7 -14   1   92.79    9.60
   8 -14   1    0.10    3.20
   8 -14   1    4.80    2.00
   9 -14   1    2.20    2.30
   9 -14   1    3.80    3.40
  10 -14   1  111.99   11.90
  10 -14   1  131.99   10.50
  10 -14   1  136.49   10.00
  11 -14   1   59.59    8.00
  11 -14   1   56.29   10.00
  12 -14   1   34.30    9.70
  12 -14   1   30.30    7.90
  13 -14   1   33.60   10.20
  13 -14   1   28.70    8.10
  14 -14   1    9.60    3.30
  14 -14   1    2.00    4.70
  15 -14   1   60.79   12.50
  15 -14   1   75.99    9.80
  16 -14   1   44.70   12.10
  16 -14   1   34.50    7.40
  17 -14   1   43.80   12.40
  17 -14   1   59.59   12.40
  18 -14   1   10.10    5.80
  18 -14   1    9.40    6.70
  14  13  -1   -3.90    5.20
  14  13  -1   -0.70    4.80
  12  13  -1    9.40    5.00
  12  13  -1   44.40   12.40
  11  13  -1   36.10    8.30
  10  13  -1    2.90    4.00
  10  13  -1    1.90    3.90
   9  13  -1   13.00    3.90
   9  13  -1   14.20    3.90
   8  13  -1   53.99    7.60
   8  13  -1   41.70    7.40
   8  13  -1   56.19    7.60
   7  13  -1  112.89    9.50
   7  13  -1  116.69    9.80
   7  13  -1  116.19   10.00
   6  13  -1    0.30    3.30
   6  13  -1    0.70    2.00
   6  13  -1    1.50    2.20
   5  13  -1    3.10    2.10
   5  13  -1    5.20    2.80
   5  13  -1    4.50    2.30
  -5 -13   1    4.50    2.40
   4  13  -1   55.39    7.10
   4  13  -1   62.79    6.40
  -4 -13   1   62.19    6.40
   3  13  -1   -3.70    2.90
   3  13  -1    1.30    1.80
  -3 -13   1    3.30    2.10
   2  13  -1   -3.00    2.70
   2  13  -1    1.50    1.70
  -2 -13   1   -0.70    2.10
   1  13  -1  213.68   13.50
  -1 -13   1  201.68   13.60
  -1  13  -1    2.30    2.00
   1 -13   1    1.00    2.30
   2 -13   1   70.59    7.40
   3 -13   1   -0.50    2.40
   4 -13   1   71.79    7.60
   5 -13   1    9.00    2.40
   5 -13   1    9.60    3.00
   6 -13   1   49.50    5.20
   6 -13   1   58.49    7.50
   6 -13   1   39.80    6.30
   7 -13   1    1.50    2.90
   7 -13   1    2.80    2.60
   7 -13   1    2.30    1.70
   8 -13   1   55.49    8.80
   8 -13   1   82.89    6.60
   8 -13   1   71.79    7.00
  10 -13   1   51.79    6.10
  10 -13   1   39.30    8.60
  10 -13   1   49.20   10.20
  10 -13   1   42.50    7.30
  11 -13   1    0.50    2.30
  11 -13   1    4.40    2.40
  11 -13   1    0.50    3.90
  12 -13   1   28.40    7.40
  12 -13   1   41.30   10.00
  12 -13   1   40.90    7.00
  13 -13   1   31.70    9.60
  13 -13   1   36.20    7.70
  14 -13   1   23.20    5.30
  15 -13   1    8.30    5.50
  15 -13   1   13.20    3.70
  16 -13   1   47.20   10.00
  16 -13   1   57.99   12.10
  17 -13   1   -2.00    5.40
  17 -13   1   -3.20    4.30
  18 -13   1   -1.10    5.80
  18 -13   1   -7.90    5.00
  15  12  -1    3.10    5.80
  15  12  -1   27.40    6.90
  14  12  -1   19.90    5.40
  14  12  -1   23.10    5.70
  12  12  -1   41.50    8.70
  11  12  -1   15.40    4.40
  11  12  -1   36.00    9.50
  10  12  -1   57.39    8.00
  10  12  -1   56.59    8.90
   9  12  -1   23.70    7.00
   9  12  -1   21.10    4.50
   8  12  -1   15.60    4.00
   8  12  -1    7.10    2.80
   8  12  -1   11.50    3.20
   7  12  -1   80.39    7.70
   7  12  -1   78.79    7.60
   7  12  -1   81.69    8.10
   6  12  -1  108.99    8.60
   6  12  -1  104.09    8.90
   6  12  -1  100.19    8.10
   5  12  -1    4.00    3.60
   5  12  -1    6.20    2.20
   5  12  -1    8.60    3.40
   4  12  -1   -1.20    1.60
  -4 -12   1   -0.70    1.80
   3  12  -1   -1.10    2.00
   3  12  -1   -2.80    2.80
  -3 -12   1    0.80    1.90
   2  12  -1   48.80    5.50
   2  12  -1   37.90    5.90
  -2 -12   1   47.00    5.30
   1  12  -1   19.30    4.10
   1  12  -1   11.20    2.70
  -1 -12   1    8.60    2.10
   0 -12   1    0.40    2.00
   1 -12   1   -0.80    2.10
   2 -12   1   -2.70    2.10
   3 -12   1    4.50    2.40
   4 -12   1   22.00    6.30
   5 -12   1   31.50    4.70
   5 -12   1   27.40    4.90
   6 -12   1   25.80    5.20
   6 -12   1   23.50    6.90
   7 -12   1   -1.30    2.70
   7 -12   1   -1.00    1.50
   7 -12   1   -0.90    2.30
   8 -12   1   -3.00    2.60
   8 -12   1    1.20    1.90
   9 -12   1   -0.80    2.00
   9 -12   1    3.10    2.10
   9 -12   1   -3.70    3.20
   9 -12   1    0.70    2.80
  10 -12   1   54.29    9.30
  10 -12   1   72.99    6.90
  10 -12   1   63.79    7.60
  11 -12   1    4.30    2.40
  11 -12   1    1.50    2.30
  11 -12   1   -0.20    3.50
  12 -12   1   38.90    9.30
  12 -12   1   30.90    7.30
  12 -12   1   39.60    6.00
  13 -12   1   30.20    6.30
  13 -12   1   32.60    7.20
  14 -12   1   -0.30    2.70
  14 -12   1    6.80    2.80
  14 -12   1    1.70    4.30
  15 -12   1    2.40    3.10
  15 -12   1    7.40    4.50
  16 -12   1   92.29   13.20
  16 -12   1   83.49   10.40
  17 -12   1   -1.90    5.20
  18 -12   1    5.80    6.30
  18 -12   1   -1.30    4.50
  15  11  -1   -4.90    6.30
  15  11  -1    2.20    5.00
  14  11  -1  148.49   13.60
  14  11  -1  145.89   16.70
  14  11  -1  173.88   15.70
  12  11  -1   -0.80    3.90
  11  11  -1   10.20    4.30
  11  11  -1    1.40    4.10
  11  11  -1   -1.30    3.20
  10  11  -1   -0.60    3.40
  10  11  -1    2.00    3.10
   9  11  -1    2.50    2.90
   9  11  -1    1.60    3.20
   8  11  -1   97.49    8.50
   8  11  -1   97.49    8.80
   8  11  -1  100.99    9.00
   7  11  -1    2.50    2.30
   7  11  -1    1.80    1.80
   7  11  -1    0.60    3.10
   6  11  -1   20.70    5.40
   6  11  -1   28.10    5.50
   5  11  -1   52.19    6.40
   5  11  -1   50.49    6.80
   5  11  -1   55.59    5.80
   4  11  -1   40.80    6.30
   3  11  -1  249.38   15.60
   3  11  -1  241.58   15.80
  -3 -11   1  252.37   15.20
   2  11  -1   98.59    8.00
   2  11  -1  112.49    7.60
  -2 -11   1   96.79    7.40
   1  11  -1  180.88   11.00
   1  11  -1  160.08   11.20
  -1 -11   1  172.98   11.10
   0  11  -1   45.30    4.80
   0 -11   1   39.50    5.20
  -1  11  -1    8.80    1.90
   1 -11   1    6.40    2.10
   2 -11   1  170.38   11.40
   3 -11   1   82.39    7.40
   4 -11   1   48.50    6.60
   5 -11   1    6.10    1.60
   5 -11   1    5.80    1.90
   5 -11   1    6.20    1.70
   6 -11   1   38.20    4.70
   6 -11   1   24.00    4.90
   6 -11   1   29.80    4.90
   7 -11   1   80.89    6.40
   7 -11   1   62.79    6.80
   7 -11   1   59.89    6.90
   8 -11   1    4.10    2.70
   8 -11   1    4.80    1.90
   9 -11   1   17.40    3.30
   9 -11   1   14.50    2.40
  10 -11   1   41.80    6.60
  10 -11   1   39.50    8.30
  10 -11   1   38.30    8.90
  10 -11   1   47.90    5.70
  11 -11   1    2.00    2.30
  11 -11   1    5.00    2.30
  11 -11   1    3.30    3.60
  11 -11   1   -1.00    3.70
  14 -11   1   12.70    4.40
  14 -11   1   10.60    2.90
  14 -11   1   20.40    5.60
  15 -11   1   28.10    7.40
  15 -11   1   10.60    4.40
  16 -11   1   15.50    3.50
  16 -11   1   22.20    5.90
  17 -11   1   -1.60    8.10
  17 -11   1    3.40    3.70
  18 -11   1    5.70    4.10
  16  10  -1    4.00    5.60
  16  10  -1    8.00    5.10
  15  10  -1  122.69   13.80
  15  10  -1  147.19   13.70
  14  10  -1   75.09   10.00
  14  10  -1   47.00   10.90
  13  10  -1   15.90    5.40
  12  10  -1   17.80    4.40
  12  10  -1   21.10    4.60
  11  10  -1    0.60    3.60
  11  10  -1   -1.00    3.70
  10  10  -1   25.50    6.70
   9  10  -1  191.98   13.50
   9  10  -1  190.28   13.20
   9  10  -1  184.38   13.50
   8  10  -1  230.48   15.30
   8  10  -1  249.88   16.10
   8  10  -1  242.48   15.90
   7  10  -1   -0.90    1.90
   7  10  -1    0.80    2.90
   6  10  -1    0.40    2.30
   6  10  -1   -1.30    1.90
   5  10  -1   42.10    5.90
   5  10  -1   40.00    5.70
   4  10  -1   39.10    6.00
   4  10  -1   40.10    5.30
   3  10  -1   71.79    6.70
   3  10  -1   77.69    6.30
   2  10  -1   32.40    4.30
   2  10  -1   23.70    4.80
  -2 -10   1   32.10    4.00
   1  10  -1  189.88   11.90
  -1 -10   1  184.48   11.70
   0  10  -1   11.70    3.70
   0 -10   1   15.60    4.00
  -1  10  -1  469.45   27.50
   1 -10   1  472.85   27.90
   2 -10   1    0.10    1.80
   3 -10   1   13.00    2.40
   4 -10   1    0.50    1.40
   4 -10   1    1.80    1.10
   4 -10   1   -2.60    2.20
   5 -10   1  432.16   24.50
   5 -10   1  400.16   25.20
   5 -10   1  409.36   24.70
   5 -10   1  412.06   24.50
   6 -10   1   92.99    7.20
   6 -10   1   88.89    7.30
   6 -10   1  104.09    7.20
   7 -10   1    1.00    2.00
   7 -10   1   -2.10    1.50
   8 -10   1  734.33   44.90
   8 -10   1  780.62   46.30
   8 -10   1  778.62   45.10
   9 -10   1  102.79    7.50
   9 -10   1   97.99    9.00
   9 -10   1   91.99    8.10
   9 -10   1   88.59    9.20
  10 -10   1  225.08   16.20
  10 -10   1  242.58   14.70
  10 -10   1  210.48   16.10
  10 -10   1  226.98   14.80
  11 -10   1    2.80    2.10
  11 -10   1    5.40    2.20
  11 -10   1    1.10    3.40
  11 -10   1    0.80    4.10
  12 -10   1    5.10    3.90
  12 -10   1   21.10    5.20
  13 -10   1    3.10    3.80
  14 -10   1   34.30    9.40
  14 -10   1   24.90    6.80
  15 -10   1   -3.30    4.20
  15 -10   1    4.70    2.60
  15 -10   1    3.50    2.80
  16 -10   1    2.00    2.90
  16 -10   1    2.10    4.50
  17 -10   1    4.80    3.20
  17 -10   1    6.10    5.50
  18 -10   1   -5.40    5.10
  18 -10   1    1.10    4.00
  16   9  -1   15.10    4.90
  16   9  -1    9.50    5.70
  15   9  -1   77.49   10.50
  15   9  -1   92.69   14.50
  14   9  -1   56.59    9.00
  14   9  -1   45.00   10.00
  13   9  -1   15.70    4.80
  13   9  -1   12.40    4.20
  12   9  -1   -3.70    3.80
  12   9  -1    4.80    3.70
  11   9  -1   89.19   10.20
  11   9  -1  126.89   10.50
  11   9  -1  110.89    9.90
  10   9  -1   -5.20    3.30
  10   9  -1    3.50    2.70
   9   9  -1    3.70    3.30
   8   9  -1   -2.50    2.90
   8   9  -1    4.30    4.30
   7   9  -1  123.59    9.30
   7   9  -1  122.69    9.50
   7   9  -1  123.99    9.30
   6   9  -1  235.88   15.40
   6   9  -1  248.58   15.80
   5   9  -1    0.70    2.30
   5   9  -1    5.70    2.70
   5   9  -1    2.90    1.90
   4   9  -1    2.00    1.70
   4   9  -1    1.80    2.60
   3   9  -1  176.68   11.00
   3   9  -1  162.58   11.20
   2   9  -1   86.19    6.40
   2   9  -1   84.19    6.70
   1   9  -1   72.79    6.10
  -1  -9   1   82.99    5.80
   0   9  -1 1319.97   75.39
   0  -9   1 1288.17   75.49
  -1   9  -1    4.80    1.50
   1  -9   1    2.80    1.60
   2  -9   1  321.67   19.50
   3  -9   1   13.40    3.00
   4  -9   1  154.88   11.00
   4  -9   1  164.08   10.00
   4  -9   1  156.18   10.10
   5  -9   1   62.59    5.30
   5  -9   1   49.90    6.90
   5  -9   1   59.19    5.40
   5  -9   1   74.99    5.40
   6  -9   1  147.09    9.20
   6  -9   1  128.39    9.40
   6  -9   1  138.79   10.40
   6  -9   1  131.59    9.20
   7  -9   1 1350.96   79.89
   7  -9   1 1366.06   79.99
   7  -9   1 1397.76   79.79
   7  -9   1 1392.66   80.39
   8  -9   1  229.88   15.50
   8  -9   1  217.78   14.50
   8  -9   1  214.48   14.60
   8  -9   1  237.78   14.30
   9  -9   1   25.20    5.90
   9  -9   1   28.60    6.80
   9  -9   1   19.00    3.30
  10  -9   1    0.80    3.10
  11  -9   1  121.59   10.90
  11  -9   1  118.29    9.10
  11  -9   1  118.69    9.30
  12  -9   1    4.60    3.90
  12  -9   1    6.80    3.70
  12  -9   1    4.40    2.10
  12  -9   1    7.00    2.30
  13  -9   1   22.20    5.40
  13  -9   1   32.10    7.80
  14  -9   1    8.00    3.90
  15  -9   1   -0.50    2.60
  15  -9   1   -4.00    3.80
  15  -9   1    1.90    2.40
  15  -9   1    2.90    4.50
  16  -9   1   -0.80    2.80
  16  -9   1   -4.00    4.00
  17  -9   1   -4.80    4.30
  17  -9   1    1.40    2.90
  18  -9   1   -0.40    4.90
  18  -9   1    4.40    3.60
  17   8  -1   33.10    6.40
  16   8  -1   25.90    5.50
  16   8  -1   22.30    5.20
  15   8  -1   -2.70    4.10
  15   8  -1   -2.50    4.50
  15   8  -1    8.70    5.60
  14   8  -1    9.50    5.10
  14   8  -1    1.80    4.30
  14   8  -1    0.50    4.00
  13   8  -1   18.80    4.50
  13   8  -1   15.20    4.30
  12   8  -1   -3.20    3.60
  12   8  -1    0.00    3.70
  11   8  -1   -1.80    3.30
  11   8  -1    2.10    3.20
  11   8  -1   -4.40    2.50
  10   8  -1   10.50    3.40
  10   8  -1    6.70    2.90
  10   8  -1   14.50    3.10
   9   8  -1  182.18   12.80
   9   8  -1  176.38   12.80
   9   8  -1  181.58   12.20
   8   8  -1  238.48   16.10
   8   8  -1  249.28   16.20
   8   8  -1  260.27   16.10
   7   8  -1   54.99   10.50
   7   8  -1   56.79    6.10
   6   8  -1  883.41   50.59
   6   8  -1  880.61   50.59
   6   8  -1  819.52   50.39
   5   8  -1   18.60    4.30
   5   8  -1    8.50    2.00
   5   8  -1   12.20    2.70
   4   8  -1  280.07   17.20
   4   8  -1  285.47   17.00
   4   8  -1  269.47   17.00
   3   8  -1   10.70    1.70
   2   8  -1   43.10    4.20
   2   8  -1   34.00    4.60
   1   8  -1  298.97   18.00
  -1  -8   1  303.37   17.90
   0   8  -1   93.59    6.60
   0  -8   1  102.39    6.80
  -1   8  -1 1495.85   86.69
   1  -8   1 1509.75   86.89
   2  -8   1   62.19    5.70
   3  -8   1  482.85   27.90
   3  -8   1  457.05   27.50
   4  -8   1  161.98   11.00
   4  -8   1  187.78   11.00
   4  -8   1  178.88   11.80
   5  -8   1   13.10    3.60
   5  -8   1    2.70    1.40
   5  -8   1    5.60    1.60
   6  -8   1  215.58   13.80
   6  -8   1  186.48   12.90
   6  -8   1  200.58   12.90
   6  -8   1  220.58   12.90
   7  -8   1  193.88   13.00
   7  -8   1  205.68   13.90
   7  -8   1  194.28   13.10
   7  -8   1  219.38   12.80
   8  -8   1   67.79    7.30
   8  -8   1   86.69    8.40
   8  -8   1   72.09    6.80
   8  -8   1   88.59    6.60
   9  -8   1   45.20    6.60
   9  -8   1   56.59    7.00
   9  -8   1   59.19    6.40
  10  -8   1  150.28   10.80
  10  -8   1  139.19   11.60
  10  -8   1  160.98   10.40
  10  -8   1  156.68   11.90
  11  -8   1    1.80    1.80
  11  -8   1   -3.90    3.30
  11  -8   1    1.60    3.10
  11  -8   1    0.00    2.00
  12  -8   1  112.89   11.40
  12  -8   1  133.19    9.70
  12  -8   1  147.19   10.30
  12  -8   1  146.59   11.70
  13  -8   1    2.00    2.30
  13  -8   1   -5.30    3.50
  13  -8   1   -0.70    3.20
  13  -8   1   -3.30    2.00
  14  -8   1   13.60    2.60
  14  -8   1   10.90    3.80
  14  -8   1   23.10    5.10
  14  -8   1   10.10    4.20
  15  -8   1   -3.60    3.80
  15  -8   1   -0.50    2.40
  15  -8   1    1.20    2.40
  15  -8   1    3.70    4.20
  16  -8   1    4.20    2.90
  16  -8   1    8.10    2.70
  16  -8   1    3.40    4.30
  17  -8   1    6.20    4.80
  17  -8   1    7.60    3.00
  18  -8   1   -8.20    5.00
  18  -8   1    3.10    3.70
  19  -8   1    9.30    4.50
  19  -8   1    2.90    5.60
  17   7  -1    5.80    5.40
  16   7  -1    0.40    6.20
  16   7  -1   -5.50    4.30
  16   7  -1   -2.40    4.90
  15   7  -1   49.40   11.50
  15   7  -1   53.29    9.10
  15   7  -1   36.30    9.40
  14   7  -1   32.00    8.10
  14   7  -1   22.80    4.60
  13   7  -1   -5.50    3.60
  13   7  -1   -4.00    3.70
  12   7  -1   30.90    6.90
  12   7  -1   21.80    3.90
  11   7  -1    1.80    3.20
  11   7  -1   -0.50    2.60
  11   7  -1    4.40    3.00
  10   7  -1   89.79    7.50
  10   7  -1   86.69    8.40
  10   7  -1   75.39    8.20
   9   7  -1   -1.30    2.80
   9   7  -1    5.20    3.90
   9   7  -1   -3.80    2.10
   8   7  -1   48.70    6.70
   8   7  -1   64.29    6.80
   8   7  -1   66.09    6.50
   7   7  -1  552.44   32.40
   7   7  -1  509.35   32.20
   7   7  -1  560.84   32.40
   6   7  -1  216.28   13.60
   6   7  -1  215.58   13.80
   6   7  -1  201.38   13.40
   5   7  -1   68.09    6.00
   5   7  -1   64.79    5.80
   5   7  -1   67.69    6.40
   4   7  -1  517.25   31.40
   4   7  -1  533.35   31.50
   4   7  -1  551.84   31.60
   3   7  -1  553.94   32.70
   3   7  -1  557.14   32.60
   2   7  -1  105.79    6.70
   2   7  -1   86.49    6.90
   1   7  -1   25.70    2.40
   1  -7   1  225.48   13.80
   2  -7   1  869.91   49.40
   2  -7   1  827.42   49.10
   3  -7   1  340.77   20.60
   3  -7   1  360.86   21.10
   4  -7   1   15.50    3.50
   4  -7   1   21.80    3.40
   4  -7   1   24.80    3.30
   5  -7   1   11.20    2.40
   5  -7   1   16.30    3.50
   5  -7   1   13.70    3.50
   6  -7   1    2.10    1.30
   6  -7   1    0.60    2.20
   6  -7   1   -1.10    1.60
   6  -7   1    4.90    1.60
   7  -7   1   34.10    6.00
   7  -7   1   28.10    5.10
   7  -7   1   29.00    4.50
   7  -7   1   38.60    4.40
   8  -7   1   10.50    2.60
   8  -7   1   22.20    6.30
   8  -7   1   16.30    4.60
   8  -7   1   18.90    4.20
   9  -7   1  222.98   15.40
   9  -7   1  229.88   16.10
   9  -7   1  232.78   14.70
   9  -7   1  250.07   14.90
  10  -7   1   76.99    6.30
  10  -7   1   69.09    8.40
  10  -7   1   66.19    7.10
  10  -7   1   69.49    8.10
  11  -7   1   12.50    3.40
  11  -7   1   13.70    3.50
  12  -7   1   67.89    6.50
  12  -7   1   69.59    6.60
  12  -7   1   52.79    9.40
  12  -7   1   57.59    8.60
  13  -7   1   13.80    2.50
  13  -7   1   27.70    7.20
  13  -7   1   11.80    3.80
  14  -7   1    1.20    2.20
  14  -7   1   -3.30    3.50
  15  -7   1   -2.90    3.40
  15  -7   1   -2.80    2.20
  15  -7   1   -1.20    2.40
  15  -7   1   -2.30    3.80
  16  -7   1   11.50    2.90
  16  -7   1   21.30    6.00
  16  -7   1    9.10    4.20
  17  -7   1    7.00    2.90
  17  -7   1    3.30    4.30
  18  -7   1    4.10    5.10
  18   6  -1    3.90    5.50
  17   6  -1   14.00    5.00
  17   6  -1    7.90    7.10
  16   6  -1    9.70    5.40
  16   6  -1    0.40    8.30
  16   6  -1   16.40    5.80
  15   6  -1    2.40    4.70
  15   6  -1   -1.40    3.90
  15   6  -1    2.50    4.20
  14   6  -1   70.19    9.50
  14   6  -1   76.99   10.10
  14   6  -1   84.39    9.20
  13   6  -1   -3.10    3.10
  13   6  -1    2.90    3.50
  13   6  -1   -1.10    3.80
  12   6  -1   88.09    9.60
  12   6  -1  110.89    9.70
  12   6  -1  111.49    9.90
  11   6  -1   79.89    8.50
  11   6  -1   83.19    8.70
  11   6  -1   97.19    8.20
  10   6  -1   91.79    8.70
  10   6  -1  103.09    8.20
  10   6  -1   98.19    8.70
   9   6  -1   82.79    6.40
   9   6  -1   97.99    8.20
   9   6  -1  103.09    8.40
   9   6  -1  108.29    8.30
   8   6  -1  152.48   10.00
   8   6  -1  138.09    8.50
   8   6  -1  111.29   11.60
   7   6  -1   32.20    5.50
   7   6  -1   24.50    5.10
   7   6  -1   26.80    2.80
   7   6  -1   26.60    5.20
   6   6  -1  676.53   40.00
   6   6  -1  706.03   40.20
   6   6  -1  638.94   39.50
   6   6  -1  709.13   40.20
   5   6  -1    7.20    1.70
   5   6  -1   10.10    2.50
   4   6  -1  250.17   14.90
   4   6  -1  239.88   15.10
   4   6  -1  239.08   14.80
   3   6  -1   38.90    4.00
   3   6  -1   30.20    4.40
   2   6  -1   60.99    5.30
   2   6  -1   73.39    5.20
   1   6  -1    7.40    1.60
   1   6  -1    5.90    1.70
   0   6  -1   10.30    2.70
   0   6  -1   10.80    2.00
   0  -6   1   15.70    2.60
   1  -6   1  112.79    7.50
   2  -6   1  455.45   26.10
   2  -6   1  431.06   25.80
   3  -6   1 6285.67  361.96
   4  -6   1  152.08   10.20
   4  -6   1  143.49    9.30
   4  -6   1  150.88    9.40
   4  -6   1  152.28    9.40
   5  -6   1    1.90    1.40
   5  -6   1    0.00    1.30
   5  -6   1   -0.40    1.30
   5  -6   1   -2.50    2.00
   6  -6   1   -2.60    2.00
   6  -6   1   -0.40    1.30
   6  -6   1   -1.40    1.70
   6  -6   1    1.90    1.50
   7  -6   1   16.60    2.50
   7  -6   1   19.70    3.90
   7  -6   1   29.00    5.70
   8  -6   1  194.28   11.90
   8  -6   1  181.18   12.30
   8  -6   1  184.68   13.00
   8  -6   1  181.68   11.80
   9  -6   1  118.69    8.20
   9  -6   1  113.79    9.70
   9  -6   1  103.79    9.30
   9  -6   1  108.89    8.10
  10  -6   1    3.30    1.80
  10  -6   1   -0.30    1.80
  10  -6   1   -2.90    3.00
  10  -6   1   -2.70    2.70
  11  -6   1   57.19    7.50
  11  -6   1   50.79    7.80
  11  -6   1   55.29    5.70
  11  -6   1   56.09    5.60
  12  -6   1    3.10    2.00
  12  -6   1   -0.50    1.80
  12  -6   1   -3.10    3.00
  13  -6   1   29.60    7.40
  13  -6   1   11.00    3.90
  13  -6   1   15.00    2.60
  14  -6   1   75.69    7.50
  14  -6   1   79.29   10.10
  14  -6   1   89.39    7.70
  14  -6   1   89.19    9.60
  15  -6   1    4.10    4.00
  15  -6   1    1.30    2.30
  15  -6   1    1.70    2.00
  15  -6   1    3.70    3.60
  16  -6   1   68.89   12.10
  16  -6   1   80.19    7.50
  16  -6   1   76.39    9.90
  17  -6   1   -0.40    4.20
  18   5  -1    2.60    5.20
  17   5  -1    1.20    8.60
  16   5  -1   -3.80    4.10
  16   5  -1    1.20    5.20
  15   5  -1   10.90    4.20
  15   5  -1    3.80    3.60
  15   5  -1    6.70    4.40
  14   5  -1   85.89   10.00
  14   5  -1   86.19    9.20
  14   5  -1   78.79    9.50
  13   5  -1   -4.50    2.80
  13   5  -1    4.10    3.30
  13   5  -1   -0.50    3.50
  12   5  -1   -0.10    3.40
  12   5  -1   -2.40    2.50
  12   5  -1    1.10    2.90
  11   5  -1   -1.20    1.40
  11   5  -1    4.90    2.70
  11   5  -1    0.80    2.60
  11   5  -1   -3.00    3.10
  10   5  -1    9.90    3.20
  10   5  -1    1.90    2.30
  10   5  -1    5.80    1.40
   9   5  -1   62.19    6.90
   9   5  -1   62.79    6.80
   9   5  -1   73.89    7.00
   9   5  -1   67.89    5.10
   8   5  -1  100.79    8.60
   8   5  -1   98.99    8.30
   8   5  -1  100.69    6.70
   8   5  -1  112.29    8.70
   7   5  -1   90.99    7.50
   7   5  -1   94.49    7.70
   7   5  -1   92.39    6.10
   7   5  -1   91.19    7.30
   6   5  -1  150.18   10.30
   6   5  -1  156.18    9.50
   6   5  -1  162.08   10.60
   6   5  -1  160.98   10.50
   5   5  -1  265.67   16.50
   5   5  -1  263.17   16.00
   5   5  -1  284.77   16.80
   5   5  -1  276.87   16.60
   4   5  -1  122.19    8.00
   4   5  -1  125.29    8.70
   4   5  -1  140.99    9.10
   4   5  -1  134.09    8.90
  -4  -5   1  155.18   10.10
   3   5  -1   29.30    4.30
   3   5  -1   40.20    3.90
   2   5  -1 1551.04   90.39
   2   5  -1 1579.94   90.39
   1   5  -1  425.26   24.90
   0   5  -1 1378.56   87.29
   0   5  -1 1598.14   87.39
   0  -5   1 1603.14   87.39
   0  -5   1 1483.35   87.39
  -1   5  -1 1004.00   57.89
   1  -5   1  994.60   57.79
   1  -5   1 1001.10   57.69
   2  -5   1    7.40    1.50
   3  -5   1   95.99    7.10
   3  -5   1   97.49    6.30
   3  -5   1   98.09    6.40
   3  -5   1   90.79    6.30
   4  -5   1 1543.35   88.09
   4  -5   1 1599.54   88.29
   4  -5   1 1445.26   87.99
   4  -5   1 1510.85   87.99
   5  -5   1  146.89    8.80
   5  -5   1  143.59    8.90
   5  -5   1  137.89    9.50
   5  -5   1  138.09    8.80
   5  -5   1  116.89    8.40
   6  -5   1  864.41   53.89
   6  -5   1  917.51   53.99
   6  -5   1  946.01   54.09
   6  -5   1  952.40   54.09
   6  -5   1  971.50   54.39
   7  -5   1   41.80    5.90
   7  -5   1   63.79    5.00
   7  -5   1   58.89    5.00
   7  -5   1   59.19    6.40
   8  -5   1  558.94   33.20
   8  -5   1  550.74   33.10
   8  -5   1  554.94   33.00
   8  -5   1  566.04   33.60
   8  -5   1  575.14   33.10
   8  -5   1  567.64   33.40
   9  -5   1    2.40    2.30
   9  -5   1    3.30    1.70
   9  -5   1   -1.90    1.50
   9  -5   1   -2.30    2.40
  10  -5   1  150.18   10.20
  10  -5   1  147.29   13.10
  10  -5   1  142.89   10.80
  10  -5   1  165.08   10.90
  10  -5   1  142.49   11.40
  11  -5   1    8.20    1.90
  11  -5   1   12.00    3.30
  11  -5   1    9.10    3.00
  12  -5   1   70.69    8.50
  12  -5   1   74.39    6.50
  12  -5   1   67.19    8.00
  12  -5   1   71.69    6.40
  13  -5   1    3.50    2.10
  13  -5   1    5.40    3.00
  13  -5   1    5.90    3.10
  13  -5   1    3.60    1.90
  14  -5   1    4.40    3.30
  14  -5   1    2.40    2.00
  14  -5   1   -1.00    3.40
  14  -5   1    3.10    2.10
  15  -5   1    3.40    2.00
  15  -5   1   -3.80    3.30
  15  -5   1   -0.40    3.70
  15  -5   1   -0.50    2.20
  16  -5   1   23.30    6.00
  16  -5   1   11.70    2.70
  16  -5   1    9.30    3.80
  17  -5   1    2.10    2.80
  17  -5   1    2.10    4.00
  18   4  -1    4.00    4.90
  18   4  -1   -4.50    6.90
  17   4  -1   -5.90    4.10
  17   4  -1   -1.70    5.50
  16   4  -1   -2.80    3.70
  16   4  -1   -4.10    4.50
  16   4  -1    2.80    4.50
  15   4  -1   15.70    4.20
  15   4  -1   13.90    4.40
  15   4  -1    8.90    3.60
  14   4  -1   13.20    3.50
  14   4  -1   20.70    4.80
  14   4  -1   16.10    3.70
  13   4  -1    3.30    3.60
  13   4  -1    1.30    3.20
  13   4  -1   -1.50    2.80
  12   4  -1    4.30    2.70
  12   4  -1   -2.00    2.30
  12   4  -1   -2.40    2.90
  11   4  -1  198.08   13.30
  11   4  -1  204.48   13.00
  11   4  -1  204.98   13.60
  11   4  -1  162.08   12.00
  10   4  -1   19.20    5.60
  10   4  -1   12.90    2.60
  10   4  -1   25.60    6.00
  10   4  -1   22.20    3.40
   9   4  -1   25.60    5.50
   9   4  -1   15.00    3.40
   9   4  -1   23.70    6.10
   8   4  -1  434.16   26.90
   8   4  -1  449.46   27.00
   8   4  -1  440.16   26.80
   8   4  -1  472.35   26.90
   8   4  -1  439.16   26.20
   7   4  -1  155.38   10.30
   7   4  -1  147.99   10.00
   7   4  -1  145.49   10.10
   7   4  -1  143.09    9.20
   7   4  -1  148.49   10.30
   6   4  -1   39.30    5.00
   6   4  -1   46.30    4.90
   6   4  -1   49.40    5.20
   6   4  -1   41.30    3.70
   6   4  -1   41.70    5.30
   5   4  -1  306.57   18.40
   5   4  -1  315.07   18.90
   5   4  -1  293.07   18.80
   5   4  -1  313.27   19.00
   5   4  -1  340.17   19.00
   4   4  -1  315.97   18.50
   4   4  -1  320.37   18.60
   4   4  -1  321.47   18.00
   4   4  -1  295.97   18.30
  -4  -4   1  287.87   18.30
   3   4  -1  700.83   39.40
   3   4  -1  682.33   39.10
   3   4  -1  684.93   39.30
   3   4  -1  701.73   39.50
  -3  -4   1  614.34   39.20
   2   4  -1   20.90    3.00
   2   4  -1   23.00    3.30
   1   4  -1   53.29    3.80
  -1  -4   1   57.39    4.20
   0   4  -1  147.79    9.20
   0  -4   1  164.78    9.30
   0  -4   1  155.68    9.30
  -1   4  -1  280.37   18.20
  -1   4  -1  286.37   18.20
   1  -4   1  326.97   18.30
   1  -4   1  352.16   18.10
   2  -4   1  960.90   56.39
   2  -4   1 1023.30   56.59
   2  -4   1  946.41   56.39
   3  -4   1  845.12   49.90
   3  -4   1  846.92   49.90
   3  -4   1  848.22   49.80
   3  -4   1  907.21   50.09
   4  -4   1  115.29    7.00
   4  -4   1  119.59    7.90
   4  -4   1   96.69    7.20
   4  -4   1  114.99    7.30
   4  -4   1  109.09    7.30
   5  -4   1  806.12   46.50
   5  -4   1  789.52   46.30
   5  -4   1  797.72   46.30
   5  -4   1  776.92   46.30
   5  -4   1  839.02   46.30
   5  -4   1  771.62   46.20
   6  -4   1  423.06   25.10
   6  -4   1  443.56   25.30
   6  -4   1  412.96   24.90
   6  -4   1  414.56   24.90
   6  -4   1  433.66   25.00
   6  -4   1  405.96   24.90
   7  -4   1  475.85   28.30
   7  -4   1  494.55   28.30
   7  -4   1  474.65   28.30
   7  -4   1  482.85   28.60
   7  -4   1  465.15   28.40
   7  -4   1  493.95   28.80
   7  -4   1  482.15   28.40
   8  -4   1    5.00    2.20
   8  -4   1    2.20    2.60
   8  -4   1    6.80    1.50
   8  -4   1    4.70    2.30
   8  -4   1    8.30    1.60
   9  -4   1   20.50    5.90
   9  -4   1   29.00    5.20
   9  -4   1   20.90    4.30
   9  -4   1   16.00    3.20
   9  -4   1   18.30    4.20
  10  -4   1   53.09    5.20
  10  -4   1   54.39    7.50
  10  -4   1   39.20    6.60
  10  -4   1   52.79    5.70
  10  -4   1   38.80    7.30
  10  -4   1   62.19    5.50
  10  -4   1   55.39    6.30
  11  -4   1    0.10    2.70
  11  -4   1    2.90    2.90
  11  -4   1    2.10    1.70
  11  -4   1    0.60    1.70
  11  -4   1   -0.30    2.00
  11  -4   1    0.20    2.40
  12  -4   1   29.70    5.50
  12  -4   1   15.90    4.30
  12  -4   1   20.30    4.70
  12  -4   1   29.70    6.90
  12  -4   1   22.20    4.40
  12  -4   1   16.90    5.30
  13  -4   1   51.29    6.00
  13  -4   1   60.69    8.50
  13  -4   1   69.69    8.10
  13  -4   1   56.39    7.30
  13  -4   1   59.49    6.30
  13  -4   1   73.39    7.30
  14  -4   1    7.50    3.20
  14  -4   1    3.30    2.00
  14  -4   1    5.30    3.60
  14  -4   1    0.20    3.10
  14  -4   1    3.50    1.90
  15  -4   1  128.29    9.40
  15  -4   1  132.89    9.50
  15  -4   1  130.19   11.90
  15  -4   1  116.19   11.10
  16  -4   1    0.50    3.70
  16  -4   1    2.10    2.40
  18   3  -1   -0.70    6.30
  18   3  -1    5.20    4.60
  17   3  -1  -10.90    6.80
  17   3  -1   -2.50    4.80
  16   3  -1    7.60    4.20
  16   3  -1    6.10    3.70
  16   3  -1   10.70    5.30
  15   3  -1   -1.30    3.80
  15   3  -1   -0.50    4.00
  15   3  -1    0.40    3.20
  14   3  -1    1.20    3.60
  14   3  -1   -0.90    2.60
  14   3  -1    1.40    3.20
  13   3  -1   39.10    6.80
  13   3  -1   40.50    7.50
  13   3  -1   29.10    7.20
  12   3  -1   92.19    8.60
  12   3  -1   88.49    8.70
  12   3  -1   94.99    8.50
  11   3  -1  132.29    9.20
  11   3  -1  126.39    9.50
  11   3  -1  105.39    8.10
  11   3  -1  112.39    9.80
  10   3  -1   81.89    8.00
  10   3  -1   80.19    7.50
  10   3  -1   89.79    7.60
  10   3  -1   77.89    6.30
  10   3  -1   91.19    7.60
   9   3  -1   51.49    6.20
   9   3  -1   34.20    6.10
   9   3  -1   45.40    4.30
   9   3  -1   29.30    5.90
   8   3  -1    8.40    2.90
   8   3  -1    9.40    2.30
   8   3  -1   13.50    3.20
   8   3  -1    8.70    2.20
   7   3  -1   27.00    4.80
   7   3  -1   35.60    3.40
   7   3  -1   26.80    5.00
   7   3  -1   23.50    5.10
   7   3  -1   26.70    4.60
   6   3  -1   38.50    4.70
   6   3  -1   36.30    5.10
   6   3  -1   41.60    3.60
   6   3  -1   49.20    5.00
   6   3  -1   35.40    4.90
   5   3  -1  212.38   13.60
   5   3  -1  214.08   13.50
   5   3  -1  220.78   13.70
   5   3  -1  207.48   13.00
   5   3  -1  242.48   13.70
   4   3  -1  643.34   37.40
   4   3  -1  635.14   37.00
   4   3  -1  652.13   37.40
   4   3  -1  656.73   37.30
   4   3  -1  633.24   37.30
  -4  -3   1  617.64   37.20
   3   3  -1  431.06   25.70
   3   3  -1  426.76   25.50
   3   3  -1  464.55   25.80
   3   3  -1  432.56   25.70
   3   3  -1  466.45   25.80
  -3  -3   1  417.16   25.60
   2   3  -1  369.36   21.20
   2   3  -1  367.36   21.20
   2   3  -1  351.26   21.00
   1   3  -1 1468.35   83.19
   1   3  -1 1410.46   83.19
  -1  -3   1 1449.26   83.19
   0   3  -1  459.45   25.90
   0  -3   1  441.76   25.90
   0  -3   1  443.26   25.90
  -1   3  -1  478.35   28.40
  -1   3  -1  456.45   28.40
   1  -3   1  519.45   28.40
   1  -3   1  507.45   28.30
  -2   3  -1  235.88   14.10
  -2   3  -1  228.28   14.00
   2  -3   1  238.38   13.80
   2  -3   1  212.28   13.80
   2  -3   1  250.87   14.00
   2  -3   1  246.38   13.80
  -3   3  -1  389.56   22.70
  -3   3  -1  362.96   22.70
  -3   3  -1  364.86   22.70
   3  -3   1  392.76   22.80
   3  -3   1  415.96   23.00
   3  -3   1  407.76   22.80
   3  -3   1  395.36   22.70
   4  -3   1   97.39    6.60
   4  -3   1   86.99    6.60
   4  -3   1  101.99    6.90
   4  -3   1  112.19    7.30
   4  -3   1   81.39    6.50
   4  -3   1  111.39    6.40
   4  -3   1  111.19    6.90
   5  -3   1  271.67   16.90
   5  -3   1  276.47   16.80
   5  -3   1  290.27   16.60
   5  -3   1  280.77   16.70
   5  -3   1  264.77   16.90
   5  -3   1  293.67   16.70
   5  -3   1  284.87   17.10
   6  -3   1    5.00    2.00
   6  -3   1   13.90    3.30
   6  -3   1   12.60    3.00
   6  -3   1    6.00    2.10
   6  -3   1    7.10    1.80
   6  -3   1    2.90    1.90
   6  -3   1    7.90    1.40
   7  -3   1  463.45   27.40
   7  -3   1  466.45   27.30
   7  -3   1  452.05   27.10
   7  -3   1  464.65   27.30
   7  -3   1  456.05   27.10
   7  -3   1  459.15   27.10
   7  -3   1  461.75   27.50
   8  -3   1   54.09    4.80
   8  -3   1   55.39    6.00
   8  -3   1   40.60    5.60
   8  -3   1   51.69    5.60
   8  -3   1   45.40    5.10
   8  -3   1   55.39    4.80
   9  -3   1  342.17   21.20
   9  -3   1  346.87   20.80
   9  -3   1  329.97   20.70
   9  -3   1  357.26   20.90
   9  -3   1  358.26   21.40
   9  -3   1  356.26   21.10
   9  -3   1  333.07   21.40
  10  -3   1   -1.40    3.00
  10  -3   1   -2.60    1.90
  10  -3   1    0.70    1.50
  10  -3   1   -2.10    2.50
  10  -3   1    0.20    2.50
  10  -3   1    2.00    1.70
  10  -3   1   -0.20    2.40
  11  -3   1    8.90    3.50
  11  -3   1    3.60    2.50
  11  -3   1    4.40    1.80
  11  -3   1    2.50    2.90
  11  -3   1    2.60    2.80
  11  -3   1    4.60    3.20
  12  -3   1  218.28   15.10
  12  -3   1  236.78   15.30
  12  -3   1  229.58   14.70
  12  -3   1  218.38   15.60
  12  -3   1  241.58   14.60
  12  -3   1  233.68   14.80
  12  -3   1  245.48   15.40
  13  -3   1    5.60    2.10
  13  -3   1    7.50    2.30
  13  -3   1    3.50    3.00
  13  -3   1    6.30    2.00
  13  -3   1    8.90    3.10
  13  -3   1    9.10    3.40
  14  -3   1   24.20    4.90
  14  -3   1   23.90    6.10
  14  -3   1   15.10    3.50
  14  -3   1   19.90    4.70
  14  -3   1   17.20    4.60
  14  -3   1   22.60    5.50
  15  -3   1   32.40    7.00
  15  -3   1   34.20    7.60
  15  -3   1   26.20    5.40
  15  -3   1   27.40    7.80
  15  -3   1   21.50    5.00
  16  -3   1   55.19    6.70
  19   2  -1   -4.90    5.00
  18   2  -1    3.90    5.60
  18   2  -1   -4.90    3.90
  17   2  -1   -2.30    3.70
  17   2  -1   -5.90    4.70
  16   2  -1    7.20    4.10
  16   2  -1    4.60    3.60
  16   2  -1   13.40    4.30
  15   2  -1  107.39   10.60
  15   2  -1   89.19    9.60
  15   2  -1  101.79    9.90
  14   2  -1    3.60    2.70
  14   2  -1    3.20    3.20
  14   2  -1    2.80    3.60
  13   2  -1    6.80    3.50
  13   2  -1    6.40    2.90
  12   2  -1   -0.70    3.20
  12   2  -1    2.70    2.70
  12   2  -1    1.40    2.00
  12   2  -1    2.40    2.50
  11   2  -1    9.60    2.50
  11   2  -1    8.30    3.10
  11   2  -1    8.10    1.80
  10   2  -1  150.98   12.50
  10   2  -1  154.38   11.40
  10   2  -1  161.08   10.90
  10   2  -1  162.68   10.40
  10   2  -1  163.78   11.30
   9   2  -1   95.89    7.10
   9   2  -1   83.99    6.40
   9   2  -1   87.49    7.70
   9   2  -1   76.39    7.50
   9   2  -1   96.29    7.70
   9   2  -1   82.99    7.70
   8   2  -1   83.89    6.90
   8   2  -1   82.59    6.60
   8   2  -1   67.89    6.70
   8   2  -1   68.99    6.90
   8   2  -1   72.49    6.20
   8   2  -1   71.59    5.70
   7   2  -1   16.80    4.30
   7   2  -1   17.40    3.00
   7   2  -1   22.90    3.30
   7   2  -1   15.30    4.70
   7   2  -1   15.80    4.40
   6   2  -1  877.51   51.79
   6   2  -1  903.71   52.09
   6   2  -1  880.01   51.79
   6   2  -1  867.21   51.89
   6   2  -1  921.81   52.09
   6   2  -1  894.91   52.09
   6   2  -1  912.91   52.09
   5   2  -1  104.29    7.50
   5   2  -1  118.29    7.70
   5   2  -1  116.69    7.20
   5   2  -1  107.99    7.70
   5   2  -1   98.79    6.90
   5   2  -1  101.29    7.50
   4   2  -1  131.29    8.00
   4   2  -1  127.79    7.90
  -4  -2   1   99.89    7.70
   3   2  -1 1646.64   94.19
   3   2  -1 1596.14   94.09
   3   2  -1 1597.44   94.19
   3   2  -1 1618.64   94.09
   3   2  -1 1685.83   94.29
   3   2  -1 1649.23   94.19
  -3  -2   1 1674.03   94.09
  -3  -2   1 1594.24   94.09
   2   2  -1   62.19    3.60
   2   2  -1   60.69    3.90
   2   2  -1   57.59    3.80
   2   2  -1   60.39    4.00
   2   2  -1   61.29    4.00
  -2  -2   1   50.39    3.70
  -2  -2   1   58.69    3.90
  -2  -2   1   57.79    4.10
  -2  -2   1   58.69    4.30
   1   2  -1  740.63   42.10
   1   2  -1  741.63   42.20
  -1  -2   1  703.93   42.10
  -1  -2   1  730.03   42.10
   0   2  -1   46.60    3.10
   0   2  -1   55.69    3.10
   0  -2   1   47.40    3.10
   0  -2   1   54.69    3.10
  -1   2  -1   12.00    1.40
  -1   2  -1   10.80    1.20
   1  -2   1   14.50    2.20
   1  -2   1   11.80    1.20
   1  -2   1   13.90    1.90
  -2   2  -1 1984.50  114.49
  -2   2  -1 1927.91  114.39
  -2   2  -1 1946.51  114.59
  -2   2  -1 1956.10  114.39
  -2   2  -1 1947.01  114.49
  -2   2  -1 1976.00  114.49
   2  -2   1 1982.20  114.49
   2  -2   1 2092.09  114.49
   2  -2   1 2072.39  114.39
  -3   2  -1  151.88    9.20
  -3   2  -1  148.79    9.20
  -3   2  -1  130.89    9.20
   3  -2   1  160.68    9.30
   3  -2   1  153.38    9.30
   3  -2   1  154.48    9.20
   3  -2   1  161.58    9.10
   3  -2   1  157.68    9.50
   3  -2   1  160.08    9.20
   3  -2   1  148.29    9.20
   4  -2   1  683.53   39.70
   4  -2   1  672.33   39.60
   4  -2   1  648.74   39.60
   4  -2   1  679.73   39.60
   4  -2   1  703.13   39.50
   4  -2   1  680.73   39.50
   4  -2   1  700.03   39.50
   5  -2   1  831.52   48.60
   5  -2   1  840.12   48.80
   5  -2   1  867.31   48.70
   5  -2   1  824.82   48.70
   5  -2   1  822.02   48.60
   5  -2   1  835.92   48.80
   5  -2   1  850.01   48.60
   6  -2   1  380.96   23.00
   6  -2   1  383.36   22.70
   6  -2   1  400.56   22.90
   6  -2   1  379.96   22.70
   6  -2   1  371.86   23.00
   6  -2   1  371.06   22.90
   6  -2   1  405.26   22.70
   7  -2   1  329.87   19.70
   7  -2   1  307.17   19.40
   7  -2   1  329.77   19.40
   7  -2   1  329.17   19.80
   7  -2   1  337.27   19.90
   7  -2   1  329.87   19.70
   7  -2   1  318.37   19.50
   8  -2   1   72.79    7.10
   8  -2   1   89.49    6.30
   8  -2   1   82.89    6.90
   8  -2   1   79.99    6.60
   8  -2   1   71.69    7.20
   8  -2   1   97.39    6.20
   8  -2   1   92.69    7.30
   9  -2   1   74.19    5.90
   9  -2   1   66.39    6.30
   9  -2   1   78.39    7.20
   9  -2   1   76.99    5.90
   9  -2   1   71.09    6.80
   9  -2   1   60.09    7.30
   9  -2   1   67.79    6.80
  10  -2   1    1.00    2.20
  10  -2   1    1.60    1.40
  10  -2   1   -1.20    2.30
  10  -2   1   -0.10    2.50
  10  -2   1   -1.60    1.90
  10  -2   1    2.20    1.60
  10  -2   1    0.60    2.90
  11  -2   1   92.79   12.60
  11  -2   1   97.29   11.80
  12  -2   1   27.90    5.50
  12  -2   1   24.30    4.20
  12  -2   1   24.80    4.20
  12  -2   1   19.50    5.10
  12  -2   1   23.50    6.20
  13  -2   1   28.30    6.90
  13  -2   1   25.80    6.10
  13  -2   1   45.10    7.40
  13  -2   1   37.70    5.00
  13  -2   1   36.30    5.20
  13  -2   1   35.60    7.20
  14  -2   1    2.40    3.00
  14  -2   1   -3.70    3.00
  14  -2   1   -1.50    3.70
  14  -2   1   -2.60    2.90
  14  -2   1   -0.20    1.90
  14  -2   1   -1.80    2.40
  14  -2   1   -2.40    1.90
  15  -2   1   -2.40    3.90
  15  -2   1    0.20    2.70
  15  -2   1   -1.10    1.90
  15  -2   1    1.20    3.70
  15  -2   1   -3.10    2.10
  15  -2   1   -0.40    3.00
  15  -2   1   -0.60    2.90
  16  -2   1    1.10    3.90
  16  -2   1    0.10    2.90
  18   1  -1   21.60    4.40
  18   1  -1   23.60    5.90
  17   1  -1   21.80    4.70
  17   1  -1   17.00    4.00
  16   1  -1  186.38   14.10
  16   1  -1  188.48   14.60
  16   1  -1  204.18   15.00
  15   1  -1    7.10    3.80
  15   1  -1    3.80    3.50
  15   1  -1   -0.40    1.90
  15   1  -1    3.90    3.10
  14   1  -1   23.30    4.80
  14   1  -1   37.90    6.80
  14   1  -1   33.00    6.80
  14   1  -1   31.00    6.90
  13   1  -1    7.10    2.70
  13   1  -1    7.90    3.50
  12   1  -1   10.90    2.80
  12   1  -1    7.20    3.50
  12   1  -1    7.70    1.80
  12   1  -1    9.90    2.70
  11   1  -1  112.19    9.00
  11   1  -1  100.49    9.00
  11   1  -1  111.39    8.80
  11   1  -1  128.89    9.30
  11   1  -1  114.59    9.10
  11   1  -1  121.59    8.20
  10   1  -1   77.79    5.50
  10   1  -1   70.89    5.80
  10   1  -1   62.09    6.90
  10   1  -1   55.39    7.10
  10   1  -1   61.09    7.00
  10   1  -1   63.89    8.30
   9   1  -1  124.59    8.60
   9   1  -1  132.79    9.60
   9   1  -1  142.39    8.70
   9   1  -1  126.09    9.60
   9   1  -1  127.69    9.40
   9   1  -1  132.49    9.70
   9   1  -1  124.79    9.40
   8   1  -1  113.19    7.10
   8   1  -1  102.69    7.90
   8   1  -1  106.89    8.10
   8   1  -1  101.69    8.10
   8   1  -1  107.59    7.30
   8   1  -1  102.19    8.10
   8   1  -1  101.59    7.90
   7   1  -1   34.50    3.60
   7   1  -1   36.60    4.90
   7   1  -1   44.50    4.70
   7   1  -1   33.40    3.80
   7   1  -1   34.80    5.00
   7   1  -1   34.30    4.80
   6   1  -1 1106.59   63.49
   6   1  -1 1100.79   63.49
   6   1  -1 1154.28   63.49
   6   1  -1 1116.79   63.49
   6   1  -1 1025.50   63.19
   6   1  -1 1074.59   63.39
   6   1  -1 1074.99   63.29
   5   1  -1   90.29    7.10
   5   1  -1  103.99    6.50
   5   1  -1  105.99    6.90
   5   1  -1   97.89    7.20
   5   1  -1  106.49    7.20
   5   1  -1   97.29    7.00
   5   1  -1  101.69    6.60
   4   1  -1  837.42   49.10
   4   1  -1  854.41   49.10
   4   1  -1  857.01   49.20
   4   1  -1  837.52   49.10
   4   1  -1  857.31   49.00
   4   1  -1  851.81   49.20
   4   1  -1  832.72   49.00
   3   1  -1   80.49    5.40
   3   1  -1   80.59    5.00
   3   1  -1   78.49    5.20
   3   1  -1   83.49    5.50
   3   1  -1   84.09    5.00
   3   1  -1   78.59    5.40
   3   1  -1   82.19    5.40
  -3  -1   1   76.69    5.30
  -3  -1   1   83.19    5.10
  -3  -1   1   82.19    5.10
   2   1  -1   24.60    2.10
   2   1  -1   25.20    2.00
   2   1  -1   18.40    2.00
   2   1  -1   19.90    1.90
   2   1  -1   22.80    1.80
  -2  -1   1   27.00    2.30
  -2  -1   1   19.40    1.90
  -2  -1   1   25.90    2.20
  -2  -1   1   20.40    1.90
  -2  -1   1   24.40    1.80
   1   1  -1    6.90    0.90
   1   1  -1    7.30    0.80
  -1  -1   1    7.10    0.90
  -1   1  -1 2149.28  125.19
   1  -1   1 2163.08  125.19
  -2   1  -1  106.39    6.40
  -2   1  -1  107.59    6.40
  -2   1  -1  106.49    6.30
  -2   1  -1  104.99    6.60
  -2   1  -1  108.69    6.40
  -2   1  -1  104.69    6.30
  -2   1  -1   93.89    6.40
   2  -1   1  103.09    6.40
   2  -1   1  107.69    6.50
   2  -1   1  112.69    6.30
   2  -1   1  112.29    6.30
   2  -1   1  109.29    6.40
   2  -1   1  105.39    6.40
  -3   1  -1  224.48   13.70
  -3   1  -1  218.18   13.60
  -3   1  -1  221.58   13.80
  -3   1  -1  231.08   13.70
   3  -1   1  225.58   13.60
   3  -1   1  239.48   13.80
   3  -1   1  244.88   13.60
   3  -1   1  236.28   13.70
   3  -1   1  232.68   13.70
   3  -1   1  233.38   13.60
   3  -1   1  235.68   13.70
   4  -1   1  351.86   20.00
   4  -1   1  343.77   20.00
   4  -1   1  348.77   20.00
   4  -1   1  341.37   20.10
   4  -1   1  318.57   20.10
   4  -1   1  352.36   20.20
   4  -1   1  327.27   20.20
   5  -1   1  559.04   32.10
   5  -1   1  522.65   31.90
   5  -1   1  545.95   32.20
   5  -1   1  504.85   32.00
   5  -1   1  567.24   32.20
   5  -1   1  548.05   32.00
   5  -1   1  595.44   32.30
   6  -1   1   27.00    4.20
   6  -1   1   31.10    4.80
   6  -1   1   25.70    4.60
   6  -1   1   36.30    3.70
   6  -1   1   39.30    3.60
   6  -1   1   24.20    3.80
   6  -1   1   32.60    4.70
   7  -1   1  502.05   30.50
   7  -1   1  516.15   30.60
   7  -1   1  515.85   30.30
   7  -1   1  527.25   30.40
   7  -1   1  499.95   30.30
   7  -1   1  525.45   30.60
   7  -1   1  531.55   30.60
   8  -1   1   65.09    4.80
   8  -1   1   60.19    6.00
   8  -1   1   45.10    5.70
   8  -1   1   63.79    4.90
   8  -1   1   41.10    6.10
   8  -1   1   49.99    5.30
   8  -1   1   48.40    5.70
   9  -1   1  252.87   15.40
   9  -1   1  242.28   15.60
   9  -1   1  249.58   15.10
   9  -1   1  254.57   15.80
   9  -1   1  255.17   15.10
   9  -1   1  235.08   15.80
   9  -1   1  234.88   15.70
  10  -1   1  198.78   13.10
  10  -1   1  222.78   13.80
  10  -1   1  210.98   13.50
  10  -1   1  209.48   13.10
  10  -1   1  197.28   14.00
  10  -1   1  207.28   13.90
  10  -1   1  219.58   14.00
  11  -1   1    1.80    1.90
  11  -1   1   -0.50    3.00
  11  -1   1    1.00    3.00
  11  -1   1    1.90    3.70
  11  -1   1    0.30    2.20
  11  -1   1    1.40    1.70
  11  -1   1    0.10    2.40
  12  -1   1   41.20    4.80
  12  -1   1   40.50    4.30
  12  -1   1   35.90    5.80
  12  -1   1   31.20    6.80
  12  -1   1   37.10    6.30
  12  -1   1   40.80    5.80
  13  -1   1   60.69    6.30
  13  -1   1   77.79    8.50
  13  -1   1   86.39    8.40
  13  -1   1   73.69    6.70
  13  -1   1   76.89    7.60
  13  -1   1   77.59    7.80
  13  -1   1   61.59    7.80
  14  -1   1   -3.50    2.80
[truncated: 4,479,068 more chars]
